# Supplementary material for: Monocytic-Myeloid Derived Suppressor Cells Suppress T-Cell Responses in Recovered SARS CoV2-Infected Individuals
Source: Front Immunol. 2022 Jun 24;13:894543. doi: 10.3389/fimmu.2022.894543 (PMC9263272; doi:10.3389/fimmu.2022.894543)
Supplement: Supplementary Table 2 — Differential gene expression analysis between CoV2+ and CoV2- groups. A total of 9,217 genes survived our filtering criteria. Genes in the table are sorted first by FDR, then by nominal p-value from least to greatest, and then alphabetically by gene ENSEMBL_ID. Counts per million reads for each gene are available for all samples included in the analysis. LogFC, log2 transformed values of fold changes in gene expression between CoV2+ and CoV2- samples; FC, fold changes in gene expression between CoV2+ and CoV2- samples; FDR, false discovery rate corrected p-value; cmp, counts per million. [file Table_2.xls]

## Sheet: Cover_sheet
Table X. Differential gene expression analysis between CoV- and CoV+ samples.
Genes were filtered to include only genes with cmp>10 in at least 3 samples.
Batch correction was conducted using ComBat_seq function in the library sva in Bioconductor R.
Data was normalized using upperquartile method.
Following estimation of dispersion, the model was fit using the glmFit function in the library edgeR in Bioconductor R.
Abbreviations in the Table:
logFC	log2 transformed values of fold changes in gene expression between CoV2+ and CoV2- samples
FC	fold changes in gene expression between CoV2+ and CoV2- samples
FDR	false discovery rate corrected p-value
cpm	counts per million
The data are sorted by FDR, then by Pvalue, then by ENSEMBL_ID.

## Sheet: CoV2+_vs_CoV2-_gene_expression
ENSEMBL_ID	Version	Gene_symbol	logFC	FC	PValue	FDR	cpm_CoV2-2-	cpm_CoV2-3+	cpm_CoV2-4+	cpm_CoV2-5+	cpm_CoV2-6-	cpm_CoV2-7-	cpm_CoV2-9+	cpm_CoV2-10+
ENSG00000234745	13	HLA-B	-4.88319	-29.5112	3.26448e-08	0.000300887	228.011	191.541	11.8785	206.176	622.267	8958.28	52.1102	91.5338
ENSG00000137801	11	THBS1	-2.24207	-4.73075	1.14641e-06	0.00380309	1660.02	141.521	213.564	74.8812	460.128	625.17	160.714	383.57
ENSG00000125538	12	IL1B	-1.85845	-3.62617	1.23785e-06	0.00380309	178.047	14.6955	36.8282	43.7472	137.886	78.0425	22.8895	71.193
ENSG00000104529	17	EEF1D	-2.86216	-7.27102	1.70348e-06	0.00392525	16.3261	6.93186	2.73354	4.78984	50.8804	24.9072	2.92207	2.90584
ENSG00000170525	21	PFKFB3	-1.41295	-2.66282	2.48413e-06	0.00457925	215.011	45.8057	37.6732	65.0354	160.104	84.6844	65.9901	81.3634
ENSG00000100079	7	LGALS2	1.91068	3.75985	6.31464e-06	0.00920626	41.2773	338.94	138.019	321.93	34.2595	112.082	167.776	181.615
ENSG00000188056	12	TREML4	-5.8119	-56.1766	6.99185e-06	0.00920626	125.926	0.0554549	0	0.585425	8.81927	2.49072	1.21753	4.35875
ENSG00000090382	7	LYZ	0.706172	1.63147	1.12226e-05	0.0129299	18619.6	25571.1	37557.8	33956.1	15298.4	24325.2	29972.4	31290
ENSG00000072274	13	TFRC	-1.0986	-2.14147	1.38616e-05	0.0141958	160.92	43.8094	51.6391	58.3296	120.247	84.6844	63.068	77.0047
ENSG00000124882	4	EREG	-1.70738	-3.26568	3.66393e-05	0.0315096	107.321	9.26097	26.242	25.1733	66.6533	52.3051	14.1233	47.9463
ENSG00000179344	16	HLA-DQB1	-8.56053	-377.552	3.7605e-05	0.0315096	3042.63	0	0	0	30.6978	11.6233	13.3928	0
ENSG00000138670	18	RASGEF1B	-1.11648	-2.16817	4.39444e-05	0.033753	182.914	82.0732	62.3744	42.7892	130.423	128.687	57.2239	104.61
ENSG00000116604	18	MEF2D	-0.998932	-1.99852	0.000104776	0.0742863	68.6927	48.9667	33.1007	38.1058	79.7126	76.382	39.2044	21.7938
ENSG00000153234	15	NR4A2	-1.20498	-2.30534	0.000119935	0.07896	162.83	32.1084	51.2415	74.2425	158.068	64.7586	54.7888	72.6459
ENSG00000257017	9	HP	-2.45127	-5.46896	0.000149853	0.0878642	40.9692	2.60638	10.4869	21.9268	15.4337	119.554	7.54868	10.1704
ENSG00000183117	19	CSMD1	4.48085	22.3291	0.000152525	0.0878642	0	94.2179	74.3026	23.1509	1.18721	5.81167	5.84414	14.5292
ENSG00000163393	13	SLC22A15	-0.899715	-1.8657	0.000203887	0.110543	61.423	40.593	40.7546	51.411	92.2631	82.1937	34.3343	42.1346
ENSG00000059728	11	MXD1	-1.00872	-2.01213	0.000225896	0.115671	463.414	162.427	184.241	230.551	463.69	293.905	230.844	206.314
ENSG00000171940	14	ZNF217	0.851351	1.80419	0.000337005	0.163483	48.547	105.198	103.129	97.287	46.6404	61.4377	73.2953	81.3634
ENSG00000073756	13	PTGS2	-1.8429	-3.58732	0.000416942	0.186651	642.693	54.3458	56.9073	215.223	538.484	212.541	52.5973	274.602
ENSG00000160991	16	ORAI2	0.969139	1.95767	0.000434887	0.186651	31.0504	96.2142	68.09	91.4327	53.594	33.2096	65.5031	62.4755
ENSG00000139112	11	GABARAPL1	-1.02746	-2.03843	0.000445516	0.186651	140.774	43.0885	34.3929	61.6293	106.34	63.9284	46.5096	78.4576
ENSG00000161944	16	ASGR2	0.790448	1.72961	0.000702927	0.28169	75.716	119.45	95.9721	115.435	63.9397	58.1167	104.464	146.745
ENSG00000093134	15	VNN3	-1.15551	-2.22763	0.000767289	0.294671	64.6266	16.8583	24.2043	31.134	58.0037	44.8329	18.2629	40.6817
ENSG00000229644	6	NAMPTP1	-1.47351	-2.77696	0.000836287	0.296205	117.856	24.012	32.4546	9.47324	61.9045	41.5119	18.9935	55.2109
ENSG00000173801	17	JUP	-1.69601	-3.24004	0.000855172	0.296205	294.485	72.5905	34.4923	14.4227	47.3188	162.727	41.396	101.704
ENSG00000011422	12	PLAUR	-1.06036	-2.08546	0.000867694	0.296205	762.89	219.324	178.873	250.668	471.153	349.531	254.951	370.494
ENSG00000118263	15	KLF7	-0.796305	-1.73665	0.0010764	0.337065	113.05	111.797	88.2685	81.7466	168.245	180.992	68.9122	90.0809
ENSG00000139832	5	RAB20	-1.10766	-2.15496	0.00107873	0.337065	68.5079	33.3284	21.8683	17.4563	42.4003	60.6074	22.8895	42.1346
ENSG00000145632	15	PLK2	-1.83296	-3.56268	0.0010971	0.337065	41.3389	4.04821	11.2821	12.4536	30.8674	37.3608	5.11362	21.7938
ENSG00000075426	12	FOSL2	-1.14302	-2.20843	0.00123741	0.367909	525.084	189.933	100.147	243.164	541.367	202.578	229.87	197.597
ENSG00000154874	15	CCDC144B	-1.28572	-2.43804	0.00136017	0.391771	30.8039	17.0801	32.7031	21.1817	77.847	48.9841	14.6104	21.7938
ENSG00000184588	18	PDE4B	-1.08807	-2.12589	0.00149633	0.40341	176.938	32.4966	94.1332	56.8927	145.009	92.9868	42.37	107.516
ENSG00000165997	5	ARL5B	-0.872799	-1.83121	0.00151843	0.40341	79.4125	41.0921	26.2917	34.8062	72.9286	48.1539	37.0129	50.8521
ENSG00000100376	12	FAM118A	-1.37151	-2.58742	0.00153188	0.40341	81.4456	68.6532	21.5701	83.8222	256.607	60.6074	44.0746	37.7759
ENSG00000105835	13	NAMPT	-1.30042	-2.46301	0.00166239	0.425618	1118.74	176.624	620.663	261.153	1260.82	448.329	279.545	581.167
ENSG00000223745	8	CCDC18-AS1	-1.2608	-2.39629	0.00180471	0.449568	29.7566	19.8529	16.3515	27.2489	55.7988	57.2865	14.6104	20.3409
ENSG00000227825	4	SLC9A7P1	-0.870621	-1.82845	0.00231864	0.562393	65.3043	32.8293	32.6534	24.0024	62.9221	44.0027	37.9869	31.9642
ENSG00000131401	11	NAPSB	0.852468	1.80559	0.00313529	0.740973	79.9054	125.384	83.0996	150.028	44.9444	83.8541	159.496	103.157
ENSG00000174010	9	KLHL15	-0.929722	-1.90491	0.00350447	0.807517	58.7123	48.6339	24.3534	29.697	65.6357	65.5889	20.211	46.4934
ENSG00000112149	10	CD83	-1.08678	-2.12399	0.00394369	0.848065	220.186	72.0359	34.542	104.685	201.656	84.6844	56.7369	138.027
ENSG00000119508	18	NR4A3	-2.08246	-4.23528	0.00395192	0.848065	35.1165	7.09823	1.19282	4.20442	5.25764	25.7374	4.1396	11.6233
ENSG00000113448	19	PDE4D	-1.31387	-2.48607	0.00400483	0.848065	68.3847	38.3748	12.0773	14.3695	27.3058	84.6844	18.2629	40.6817
ENSG00000044574	9	HSPA5	-0.828744	-1.77614	0.00404848	0.848065	819.507	310.825	390.747	332.575	684.341	524.711	544.479	325.454
ENSG00000174837	15	ADGRE1	0.687557	1.61055	0.00444998	0.911454	48.6702	67.3222	60.0385	75.2005	35.1075	47.3236	84.74	61.0226
ENSG00000204577	11	LILRB3	3.48554	11.2009	0.00467371	0.93647	0.431255	54.5676	8.30002	127.889	3.05282	8.30239	0.243506	13.0763
ENSG00000140332	17	TLE3	-0.725604	-1.65359	0.00486988	0.955015	158.086	112.851	62.4738	88.7717	173.841	103.78	101.542	74.0988
ENSG00000141698	17	NT5C3B	-1.73984	-3.33999	0.00518315	0.960776	51.1345	9.26097	4.07546	5.00272	22.557	9.96287	11.6883	14.5292
ENSG00000144655	15	CSRNP1	-1.02105	-2.0294	0.00523933	0.960776	203.244	80.7978	35.9833	106.547	200.978	91.3263	54.0583	138.027
ENSG00000248323	7	LUCAT1	-0.988047	-1.9835	0.005269	0.960776	75.5312	30.1675	17.0971	34.4336	40.0259	63.9284	22.8895	52.3051
ENSG00000115165	10	CYTIP	-0.802505	-1.74413	0.00531622	0.960776	274.648	187.493	108.845	100.214	267.292	190.125	112.256	199.05
ENSG00000196735	13	HLA-DQA1	-4.80555	-27.965	0.00579482	0.999979	117.548	0	0	0	2.71362	0.830239	7.06167	0
ENSG00000002933	9	TMEM176A	-1.99019	-3.9729	0.00609845	0.999979	334.715	11.5901	87.6721	7.23798	121.265	97.9682	6.81816	123.498
ENSG00000138829	12	FBN2	-0.845756	-1.79721	0.00620096	0.999979	111.572	141.41	77.2349	114.903	170.11	281.451	72.0777	113.328
ENSG00000059804	16	SLC2A3	-0.750633	-1.68253	0.00636057	0.999979	759.07	451.015	378.769	565.201	991.489	577.846	451.703	462.028
ENSG00000134061	5	CD180	1.07101	2.10091	0.00649565	0.999979	20.269	28.0047	65.2074	42.7892	18.9954	25.7374	58.9284	26.1525
ENSG00000164733	22	CTSB	0.784641	1.72266	0.00689422	0.999979	243.228	565.751	393.878	362.378	202.334	310.509	457.06	383.57
ENSG00000187164	20	SHTN1	0.884402	1.846	0.00710511	0.999979	111.079	273.448	295.471	113.2	153.32	84.6844	182.142	215.032
ENSG00000120675	6	DNAJC15	0.702151	1.62693	0.00716362	0.999979	41.0308	95.7706	65.108	60.4584	42.0611	49.8143	52.5973	85.7222
ENSG00000118518	16	RNF146	-0.672496	-1.59383	0.00721292	0.999979	74.6687	53.4585	59.4421	81.3208	101.591	115.403	61.607	40.6817
ENSG00000226752	9	CUTALP	-1.40247	-2.64353	0.00731387	0.999979	24.8896	13.9192	6.5605	9.31358	27.9842	24.9072	13.1493	4.35875
ENSG00000002549	13	LAP3	1.10316	2.14825	0.00731828	0.999979	116.377	170.579	591.936	187.921	124.996	157.745	311.2	159.821
ENSG00000116679	16	IVNS1ABP	-0.795832	-1.73608	0.00745951	0.999979	590.45	201.911	226.586	305.272	490.996	309.679	347.483	257.167
ENSG00000113070	8	HBEGF	-1.45068	-2.73338	0.00753955	0.999979	149.707	9.81552	60.4858	67.59	187.409	99.6287	13.6363	120.592
ENSG00000203747	12	FCGR3A	1.1777	2.26215	0.00776658	0.999979	36.5951	33.1066	143.933	113.519	58.0037	28.2281	134.659	37.7759
ENSG00000132549	19	VPS13B	-0.638541	-1.55675	0.00802721	0.999979	124.14	105.642	129.371	107.984	173.333	201.748	85.9576	100.251
ENSG00000070495	15	JMJD6	-0.603556	-1.51946	0.00876008	0.999979	84.7108	48.8003	42.5935	42.257	67.6709	60.6074	53.5713	50.8521
ENSG00000271581	1	AL671883.2	-3.36267	-10.2864	0.0097719	0.999979	0.308039	20.241	0.248504	15.5936	3.22243	235.788	0.243506	1.45292
ENSG00000124587	14	PEX6	-1.65072	-3.13991	0.010026	0.999979	8.07063	6.54368	5.11918	10.3248	16.7905	30.7188	4.38311	0
ENSG00000142089	17	IFITM3	1.63642	3.10894	0.0103827	0.999979	37.7656	34.5484	383.093	154.02	49.1844	79.7029	255.925	27.6054
ENSG00000112299	8	VNN1	-1.05276	-2.0745	0.0106207	0.999979	196.652	142.852	35.039	64.9289	252.706	87.1751	135.146	52.3051
ENSG00000239948	2	RN7SL368P	-1.3819	-2.60611	0.0109397	0.999979	12.9993	4.93549	5.51678	7.71696	19.6738	11.6233	3.65259	7.26459
ENSG00000147408	14	CSGALNACT1	-1.32981	-2.5137	0.0110714	0.999979	30.2494	10.481	16.3018	35.977	75.8118	36.5305	7.06167	26.1525
ENSG00000010295	20	IFFO1	-0.66681	-1.58756	0.0112758	0.999979	53.3524	36.7111	32.8025	42.4699	67.6709	49.8143	31.8993	36.323
ENSG00000130164	14	LDLR	-0.897717	-1.86312	0.0124218	0.999979	75.5312	19.2428	36.033	20.8092	47.9972	38.191	45.0486	24.6996
ENSG00000257764	2	AC020656.1	0.875756	1.83497	0.0124605	0.999979	265.283	729.731	978.409	428.85	267.801	539.655	533.034	598.602
ENSG00000162302	13	RPS6KA4	0.768154	1.70309	0.012502	0.999979	69.9865	79.4669	58.5972	94.5195	29.0018	55.626	90.0972	122.045
ENSG00000135048	14	CEMIP2	-0.574987	-1.48966	0.0127274	0.999979	106.458	69.6513	95.0278	88.7185	109.223	153.594	69.3992	87.1751
ENSG00000094975	14	SUCO	-0.599743	-1.51545	0.0127598	0.999979	59.0819	46.9703	60.784	51.5174	87.0055	83.8541	38.4739	53.758
ENSG00000104312	8	RIPK2	-0.670568	-1.5917	0.0142034	0.999979	125.31	54.1794	94.332	48.2709	125.505	74.7215	63.068	88.628
ENSG00000081041	9	CXCL2	-1.44271	-2.71831	0.0142726	0.999979	50.1488	16.9692	4.62217	11.4956	32.3939	24.9072	6.81816	30.5113
ENSG00000142875	19	PRKACB	0.818658	1.76376	0.0145963	0.999979	20.7002	43.8648	53.975	62.3211	23.0658	41.5119	41.396	36.323
ENSG00000132109	10	TRIM21	0.776592	1.71308	0.014677	0.999979	43.988	55.8985	124.997	60.831	48.6756	46.4934	104.951	45.0405
ENSG00000165195	16	PIGA	-0.891101	-1.85459	0.0153661	0.999979	47.9925	21.7938	19.433	21.1285	41.3827	33.2096	24.1071	26.1525
ENSG00000007944	15	MYLIP	-0.66646	-1.58717	0.015541	0.999979	65.4891	42.7003	32.057	55.7218	88.5319	47.3236	45.2921	36.323
ENSG00000163739	5	CXCL1	-1.55584	-2.94005	0.0155571	0.999979	47.1916	8.59551	3.42935	14.8485	26.2882	23.2467	4.62661	27.6054
ENSG00000179144	5	GIMAP7	0.825839	1.77257	0.0162319	0.999979	53.2292	81.4632	210.433	131.933	87.0055	83.0239	161.201	65.3813
ENSG00000144597	14	EAF1	-0.572381	-1.48698	0.0168009	0.999979	168.805	111.686	91.6979	72.0605	141.278	122.875	90.8277	127.857
ENSG00000120063	10	GNA13	-0.629722	-1.54727	0.0171248	0.999979	261.71	203.131	158.744	117.67	291.714	195.936	171.428	158.368
ENSG00000173597	9	SULT1B1	-0.712909	-1.63911	0.0178362	0.999979	89.4546	37.9311	88.8649	76.1585	150.776	70.5703	62.8245	49.3992
ENSG00000005379	17	TSPOAP1	-1.41164	-2.66039	0.0190928	0.999979	9.48761	5.6564	4.22456	7.45086	13.5681	20.756	1.94805	8.71751
ENSG00000074855	11	ANO8	-1.56608	-2.96099	0.0192953	0.999979	6.59204	3.60457	2.53474	6.59934	7.46246	17.435	2.43506	0
ENSG00000182957	16	SPATA13	-0.655154	-1.57478	0.0193206	0.999979	91.7957	41.1475	73.3086	37.3608	98.1992	58.947	66.7206	46.4934
ENSG00000106605	11	BLVRA	0.638929	1.55717	0.0194163	0.999979	96.4779	117.453	134.838	78.2341	56.3076	76.382	112.013	159.821
ENSG00000090104	12	RGS1	-1.88259	-3.68736	0.0195428	0.999979	22.6101	1.49728	0.894613	6.28001	4.24003	14.1141	1.21753	11.6233
ENSG00000155090	15	KLF10	1.12988	2.1884	0.0196026	0.999979	156.915	1179.75	875.18	363.017	498.628	211.711	484.577	258.619
ENSG00000135164	19	DMTF1	-0.583686	-1.49867	0.0196111	0.999979	88.7153	75.0305	104.322	81.4805	143.144	141.141	61.3635	91.5338
ENSG00000133030	22	MPRIP	-0.818323	-1.76336	0.0197289	0.999979	46.5755	38.6521	19.1348	30.9743	35.2771	71.4006	25.8116	27.6054
ENSG00000134480	16	CCNH	-0.575426	-1.49012	0.019792	0.999979	72.3892	35.0475	48.8061	47.1001	65.1269	62.2679	37.0129	62.4755
ENSG00000155329	12	ZCCHC10	0.772032	1.70767	0.0201102	0.999979	26.4298	35.1584	57.2055	39.0106	24.253	27.3979	34.0908	59.5696
ENSG00000100911	16	PSME2	0.906504	1.8745	0.0204877	0.999979	26.4298	27.2838	41.5498	42.257	12.7201	24.9072	48.4577	39.2288
ENSG00000273338	1	AC103591.3	1.05596	2.07911	0.0207261	0.999979	16.9422	24.2892	54.969	30.3357	16.2817	19.9257	22.159	53.758
ENSG00000182903	16	ZNF721	1.11355	2.16377	0.0222323	0.999979	11.9519	34.7148	64.2134	28.3133	25.2706	13.2838	20.9415	34.87
ENSG00000101307	16	SIRPB1	0.826598	1.7735	0.0228175	0.999979	314.262	386.798	834.376	882.874	511.518	293.905	823.293	380.665
ENSG00000152117	17	SMPD4BP	-1.25954	-2.39419	0.0231218	0.999979	11.5207	7.76368	4.27426	8.56849	22.2178	11.6233	4.1396	7.26459
ENSG00000134419	15	RPS15A	0.6841	1.6067	0.0264492	0.999979	56.6792	76.0841	116.648	50.6126	34.4291	65.5889	69.1557	106.063
ENSG00000157168	20	NRG1	-0.917944	-1.88942	0.0265313	0.999979	56.1247	65.215	18.2899	43.3747	36.9731	132.008	26.7856	42.1346
ENSG00000139631	19	CSAD	-1.16616	-2.24413	0.0269017	0.999979	17.0654	9.42733	9.34374	13.4116	30.3586	19.0955	6.08765	11.6233
ENSG00000284368	1	MIR5047	-1.00568	-2.00789	0.0269911	0.999979	45.2818	20.1856	17.8923	57.4249	105.662	27.3979	35.3083	15.9821
ENSG00000149131	17	SERPING1	1.75828	3.38295	0.0272932	0.999979	7.57776	12.4774	115.355	11.6021	16.7905	11.6233	56.7369	4.35875
ENSG00000224470	8	ATXN1L	-0.59869	-1.51434	0.0275899	0.999979	74.3607	79.5223	42.4444	50.7723	110.241	63.9284	57.2239	42.1346
ENSG00000104660	19	LEPROTL1	0.575459	1.49015	0.0277742	0.999979	85.7581	105.752	165.503	92.6036	87.6839	69.7401	95.9413	152.556
ENSG00000141030	13	COPS3	0.494396	1.40873	0.0278416	0.999979	74.7303	90.6687	83.0002	94.9985	64.4485	58.1167	86.4446	119.139
ENSG00000091164	13	TXNL1	0.544851	1.45887	0.0278977	0.999979	77.5643	91.9442	131.409	81.4805	65.2965	71.4006	87.4186	135.121
ENSG00000169508	7	GPR183	-1.0267	-2.03735	0.028173	0.999979	227.21	67.4331	21.8186	44.5455	71.7414	65.5889	39.6915	133.668
ENSG00000197798	9	FAM118B	0.981078	1.97394	0.0285185	0.999979	19.0368	21.1838	39.3133	42.5764	19.5042	11.6233	41.6395	21.7938
ENSG00000166579	16	NDEL1	-0.524072	-1.43801	0.0287199	0.999979	103.44	53.6249	50.8439	51.9964	79.0342	67.2494	63.555	79.9105
ENSG00000196247	11	ZNF107	1.47178	2.77364	0.0289264	0.999979	5.05184	21.1283	56.2612	32.4113	7.46246	19.0955	9.98374	17.435
ENSG00000113504	21	SLC12A7	1.50388	2.83604	0.0290093	0.999979	5.29827	4.99094	12.127	22.2994	5.08804	4.15119	24.3506	4.35875
ENSG00000126860	12	EVI2A	0.547958	1.46201	0.029051	0.999979	153.095	224.093	194.777	224.59	131.441	162.727	190.665	257.167
ENSG00000114857	18	NKTR	-0.572064	-1.48665	0.0294501	0.999979	143.669	116.455	168.684	141.832	255.928	196.767	101.785	139.48
ENSG00000087074	8	PPP1R15A	-0.602076	-1.5179	0.0301272	0.999979	1043.51	702.613	834.426	445.668	1202.13	787.897	615.583	736.63
ENSG00000148841	17	ITPRIP	-0.675029	-1.59663	0.0302846	0.999979	216.182	169.082	77.4337	154.552	302.399	129.517	159.253	117.686
ENSG00000101166	16	PRELID3B	0.57354	1.48817	0.0302972	0.999979	40.6612	76.805	86.4793	49.6547	54.9508	39.8515	53.3278	72.6459
ENSG00000197632	9	SERPINB2	-0.945235	-1.9255	0.030567	0.999979	58.0346	14.1965	17.8923	34.3272	20.5218	63.0982	24.1071	33.4171
ENSG00000237298	10	TTN-AS1	-0.828034	-1.77526	0.0308496	0.999979	66.6597	25.1211	48.5576	78.2873	43.7571	146.122	32.3863	53.758
ENSG00000185950	9	IRS2	-0.612355	-1.52875	0.0310185	0.999979	306.253	104.477	159.937	158.81	249.823	149.443	174.107	178.709
ENSG00000156587	16	UBE2L6	0.669269	1.59027	0.0312103	0.999979	130.424	152.057	296.912	144.121	115.499	124.536	258.847	124.951
ENSG00000118515	11	SGK1	-0.666921	-1.58768	0.0312442	0.999979	959.912	687.696	338.263	507.989	1040.67	572.035	464.853	709.024
ENSG00000174600	14	CMKLR1	1.27616	2.42194	0.0320385	0.999979	6.90008	11.1464	21.1228	26.8231	4.74884	13.2838	20.9415	14.5292
ENSG00000090924	15	PLEKHG2	-0.766434	-1.70106	0.0332874	0.999979	44.2344	21.461	27.0372	44.4391	73.0982	31.5491	28.4902	24.6996
ENSG00000106028	11	SSBP1	-1.07602	-2.10822	0.0332937	0.999979	65.2427	16.581	9.19464	19.319	19.6738	34.87	16.8019	37.7759
ENSG00000048052	23	HDAC9	0.585867	1.50094	0.0337831	0.999979	71.4651	118.84	167.591	83.8754	68.8581	98.7984	133.685	82.8163
ENSG00000139679	16	LPAR6	0.534027	1.44797	0.0339638	0.999979	129.192	138.36	208.842	172.966	114.651	120.385	142.451	222.296
ENSG00000235859	5	AC006978.1	-1.25308	-2.38349	0.0344434	0.999979	11.4591	7.59732	11.7791	7.23798	19.6738	19.0955	5.35713	0
ENSG00000136826	15	KLF4	-0.712009	-1.63808	0.0350761	0.999979	327.014	110.244	171.666	261.419	423.834	161.066	205.762	181.615
ENSG00000244879	8	GABPB1-AS1	0.884168	1.8457	0.0351827	0.999979	24.7047	89.2269	88.02	28.1536	23.9138	55.626	33.6038	74.0988
ENSG00000165312	7	OTUD1	-0.62605	-1.54333	0.0358325	0.999979	119.642	48.8003	49.3031	90.1554	101.761	86.3449	43.5875	110.422
ENSG00000167378	8	IRGQ	-0.749181	-1.68084	0.0360319	0.999979	66.9061	31.4984	17.6935	35.8174	58.6821	29.8886	43.5875	27.6054
ENSG00000009694	13	TENM1	-1.26498	-2.40325	0.0360328	0.999979	34.8084	6.37731	20.9737	40.9265	13.2289	106.271	15.3409	21.7938
ENSG00000074695	6	LMAN1	-0.555551	-1.46973	0.0360921	0.999979	51.3193	44.6966	43.5875	59.6601	92.0935	62.2679	35.5519	50.8521
ENSG00000146592	17	CREB5	-0.619644	-1.5365	0.0363206	0.999979	225.238	179.618	286.773	209.955	395.002	327.944	206.736	139.48
ENSG00000138119	17	MYOF	0.850885	1.80361	0.0363673	0.999979	56.9256	114.071	266.943	76.531	104.305	70.5703	176.542	58.1167
ENSG00000128283	7	CDC42EP1	1.47614	2.78204	0.0366637	0.999979	3.20361	36.5448	13.5683	11.5488	4.07043	13.2838	15.8279	8.71751
ENSG00000236438	7	FAM157A	-1.28194	-2.43165	0.0371858	0.999979	6.65365	3.49366	6.9084	5.05594	13.7377	9.96287	2.19155	1.45292
ENSG00000139597	18	N4BP2L1	0.520356	1.43431	0.0372668	0.999979	68.5079	87.5633	139.46	87.2815	87.1751	56.4562	100.568	95.8926
ENSG00000240342	3	RPS2P5	0.536374	1.45032	0.0375114	0.999979	103.686	154.442	101.141	101.012	84.6311	64.7586	153.896	106.063
ENSG00000143384	14	MCL1	-0.627252	-1.54462	0.0376225	0.999979	2020.06	824.614	1128.7	1748.56	2633.06	1162.33	1493.66	1080.97
ENSG00000275993	3	SIK1B	-1.45957	-2.75026	0.0387233	0.999979	11.0278	1.88547	3.08145	4.15119	9.66728	0.830239	2.43506	1.45292
ENSG00000188042	8	ARL4C	-1.07455	-2.10606	0.0389243	0.999979	66.4749	24.8992	7.35571	17.6692	43.5875	15.7745	18.2629	36.323
ENSG00000110077	14	MS4A6A	0.498552	1.41279	0.0393346	0.999979	855.733	1207.86	1076.52	1139.02	704.185	891.677	1132.06	1216.09
ENSG00000019582	16	CD74	0.52366	1.4376	0.0395594	0.999979	3374.32	5269.32	5633.68	2836.76	3048.24	3222.99	5999.01	3366.41
ENSG00000179021	10	C3orf38	0.553394	1.46753	0.0396591	0.999979	36.3486	61.6104	71.0721	43.9069	46.4708	33.2096	49.6752	61.0226
ENSG00000162711	18	NLRP3	-0.583888	-1.49888	0.0396852	0.999979	317.65	237.347	152.879	151.519	328.179	211.711	243.262	169.991
ENSG00000204136	12	GGTA1	1.25588	2.38813	0.0403042	0.999979	6.96169	34.6593	12.624	16.4983	8.48007	10.7931	9.74023	30.5113
ENSG00000266714	9	MYO15B	-0.646432	-1.56529	0.0405595	0.999979	58.7123	49.8539	32.8522	72.1137	114.651	48.9841	44.8051	36.323
ENSG00000163736	4	PPBP	1.54103	2.91003	0.0406319	0.999979	3.142	10.2592	7.40541	35.2852	8.81927	4.98143	4.62661	26.1525
ENSG00000074755	15	ZZEF1	-0.451715	-1.36766	0.0407174	0.999979	82.1849	67.3777	55.3169	69.5591	97.012	73.8913	60.3894	55.2109
ENSG00000105854	13	PON2	-0.909039	-1.87779	0.0411163	0.999979	35.979	13.1983	16.6	18.0417	23.7442	37.3608	16.5584	23.2467
ENSG00000236552	2	RPL13AP5	0.66436	1.58486	0.0411406	0.999979	35.4245	75.7514	55.7145	34.6465	24.4226	46.4934	46.0226	65.3813
ENSG00000165355	7	FBXO33	-0.796746	-1.73718	0.0411511	0.999979	35.6093	25.7311	19.0354	27.994	34.0899	52.3051	16.3149	27.6054
ENSG00000156265	16	MAP3K7CL	0.903147	1.87014	0.0411684	0.999979	37.8272	35.7684	23.7073	68.3351	30.0194	10.7931	42.857	87.1751
ENSG00000126524	10	SBDS	-0.565011	-1.4794	0.04132	0.999979	73.3749	53.0149	73.8056	34.3804	100.913	56.4562	53.0843	46.4934
ENSG00000215421	9	ZNF407	-0.80127	-1.74263	0.0413315	0.999979	31.5432	25.6756	26.9378	17.137	47.4884	34.87	17.2889	21.7938
ENSG00000118482	12	PHF3	-0.551201	-1.4653	0.0415296	0.999979	160.981	149.895	205.016	129.113	262.204	252.393	116.396	167.086
ENSG00000256660	6	CLEC12B	-1.07838	-2.11167	0.0416707	0.999979	22.3636	8.59551	24.3534	16.179	47.1492	28.2281	8.76621	20.3409
ENSG00000265972	6	TXNIP	0.628711	1.54618	0.0417381	0.999979	1158.91	2984.92	1367.42	2244.04	1757.24	1115.84	2508.11	1282.93
ENSG00000101290	14	CDS2	0.45698	1.37266	0.041751	0.999979	82.5545	95.7151	82.1553	95.1582	63.7701	58.947	104.708	98.7984
ENSG00000139132	15	FGD4	-0.483631	-1.39826	0.0418997	0.999979	92.6582	69.2077	98.159	71.3154	124.318	108.761	59.4154	92.9868
ENSG00000158615	9	PPP1R15B	-0.5643	-1.47867	0.0423182	0.999979	204.784	141.188	105.912	190.529	287.983	145.292	156.331	126.404
ENSG00000148175	13	STOM	0.502413	1.41658	0.0424351	0.999979	62.7168	94.6615	113.914	65.2483	70.8934	54.7958	99.1069	71.193
ENSG00000223482	8	NUTM2A-AS1	-0.764507	-1.69879	0.0435805	0.999979	36.6567	37.8202	18.6378	32.7838	40.5347	64.7586	29.9512	14.5292
ENSG00000214176	9	PLEKHM1P1	-0.647577	-1.56654	0.0436695	0.999979	77.133	56.7858	38.5678	89.7829	143.483	53.1353	58.6849	47.9463
ENSG00000157557	13	ETS2	-0.622454	-1.53949	0.0439565	0.999979	196.652	110.91	139.063	56.733	163.665	138.65	76.2173	165.633
ENSG00000135821	19	GLUL	-0.503584	-1.41773	0.0443732	0.999979	1361.1	1028.85	759.427	847.695	1477.06	1012.06	1055.11	836.881
ENSG00000120738	8	EGR1	0.729343	1.65788	0.0446494	0.999979	52.2434	289.53	189.41	172.913	108.375	180.992	134.172	143.839
ENSG00000048471	14	SNX29	-0.548074	-1.46213	0.0449597	0.999979	52.2434	69.6513	47.9115	50.7191	99.8952	71.4006	36.7694	47.9463
ENSG00000109971	14	HSPA8	0.594517	1.50997	0.0452307	0.999979	427.99	525.158	708.583	401.708	317.833	362.814	696.67	456.216
ENSG00000101220	18	C20orf27	0.695485	1.61943	0.0452357	0.999979	61.8543	61.0558	43.9852	93.7744	26.9666	48.1539	115.178	53.758
ENSG00000223534	1	HLA-DQB1-AS1	-3.85217	-14.4417	0.0460676	0.999979	0	0	0	0	137.547	60.6074	22.646	0
ENSG00000185834	10	RPL12P4	0.983501	1.97726	0.0464163	0.999979	16.6341	28.6702	27.9815	18.3611	9.66728	15.7745	27.2727	37.7759
ENSG00000162772	17	ATF3	-1.01792	-2.025	0.0464872	0.999979	75.408	7.54187	30.3174	27.0892	40.5347	39.8515	11.4448	58.1167
ENSG00000165030	4	NFIL3	-0.775363	-1.71162	0.0467635	0.999979	150.631	61.1667	108.646	28.7923	121.943	99.6287	37.9869	133.668
ENSG00000158710	15	TAGLN2	0.681773	1.60411	0.0472489	0.999979	540.424	732.115	388.212	733.804	357.859	347.87	1018.83	459.122
ENSG00000198734	12	F5	-0.64609	-1.56492	0.0481152	0.999979	264.606	265.241	390.051	191.594	579.697	358.663	237.905	193.238
ENSG00000143401	15	ANP32E	0.528093	1.44202	0.0483184	0.999979	68.6311	141.022	175.294	106.707	114.82	82.1937	106.169	106.063
ENSG00000112406	5	HECA	-0.460744	-1.37625	0.0483842	0.999979	114.098	105.863	72.2152	85.4188	95.9944	149.443	79.6264	88.628
ENSG00000117036	12	ETV3	-0.531746	-1.44568	0.0486424	0.999979	50.5184	46.9703	33.6971	39.8089	67.8405	48.9841	33.1168	40.6817
ENSG00000105329	11	TGFB1	0.512614	1.42663	0.0499808	0.999979	119.458	159.821	182.799	106.92	80.7302	125.366	155.844	167.086
ENSG00000153094	24	BCL2L11	-0.47017	-1.38527	0.050031	0.999979	87.2367	57.0076	46.5696	65.3015	61.3957	94.6472	54.5453	71.193
ENSG00000134759	14	ELP2	0.484687	1.39928	0.0505256	0.999979	41.154	52.0721	52.2852	54.1252	35.6163	39.0212	54.0583	59.5696
ENSG00000122779	18	TRIM24	0.802318	1.7439	0.0505979	0.999979	27.3539	80.4096	83.3978	27.2489	25.6098	49.8143	28.9772	74.0988
ENSG00000131844	16	MCCC2	0.589569	1.5048	0.0508011	0.999979	30.1878	43.9203	51.5397	35.9238	30.8674	24.9072	43.1005	43.5875
ENSG00000197405	8	C5AR1	-0.543905	-1.45791	0.0517801	0.999979	863.064	455.34	373.004	442.581	508.974	657.549	462.418	592.791
ENSG00000175567	11	UCP2	0.537513	1.45147	0.0517911	0.999979	376.301	548.116	422.556	537.314	313.762	371.117	624.105	431.517
ENSG00000176788	9	BASP1	-0.582684	-1.49763	0.0532324	0.999979	51.5658	32.7738	25.3474	33.795	37.6515	55.626	29.4642	42.1346
ENSG00000162734	13	PEA15	0.478726	1.39351	0.0532455	0.999979	132.149	160.819	137.174	119.64	89.5495	98.7984	183.603	146.745
ENSG00000132357	14	CARD6	0.697989	1.62224	0.0538013	0.999979	28.6476	40.8148	93.6362	39.9686	38.1603	35.7003	69.1557	27.6054
ENSG00000152804	11	HHEX	0.557225	1.47144	0.0539966	0.999979	50.272	139.913	79.6703	93.6148	85.4791	54.7958	62.094	92.9868
ENSG00000124731	13	TREM1	-0.533487	-1.44742	0.054103	0.999979	417.824	235.683	185.781	253.542	378.041	249.902	252.516	283.319
ENSG00000135698	10	MPHOSPH6	-0.891787	-1.85547	0.0541033	0.999979	30.003	22.3483	12.2264	21.8204	33.7507	38.191	10.4708	26.1525
ENSG00000104081	14	BMF	0.490798	1.40522	0.0546885	0.999979	54.7078	69.0413	48.2594	65.5676	43.7571	32.3793	72.8082	56.6638
ENSG00000186312	10	CA5BP1	-0.738636	-1.6686	0.0550911	0.999979	42.9407	22.2929	17.9917	22.5122	30.3586	38.191	28.9772	18.8879
ENSG00000078804	13	TP53INP2	-1.10098	-2.145	0.0552397	0.999979	23.719	6.37731	8.15092	8.72815	12.2113	15.7745	13.6363	1.45292
ENSG00000067082	15	KLF6	-0.553376	-1.46752	0.0553738	0.999979	1508.28	631.687	998.339	1206.03	1826.27	909.942	1109.17	877.563
ENSG00000258289	9	CHURC1	-0.54504	-1.45906	0.05556	0.999979	101.468	116.954	69.581	55.6154	135.681	100.459	50.1622	97.3455
ENSG00000114120	14	SLC25A36	-0.428668	-1.34599	0.0556576	0.999979	78.9812	81.6296	72.7619	77.3825	113.463	102.95	60.1459	71.193
ENSG00000167280	17	ENGASE	-0.676404	-1.59815	0.0556774	0.999979	43.7416	41.7021	19.7312	35.0723	69.5366	33.2096	23.8636	34.87
ENSG00000071243	16	ING3	-0.457502	-1.37316	0.0558431	0.999979	96.2314	49.9094	54.7205	66.9513	88.7015	63.0982	58.1979	81.3634
ENSG00000177463	15	NR2C2	-0.584332	-1.49934	0.0569473	0.999979	37.396	39.5948	31.1127	40.6072	50.5412	70.5703	25.3246	36.323
ENSG00000182095	14	TNRC18	-0.441815	-1.35831	0.057698	0.999979	75.8392	60.224	46.8181	61.2035	85.3095	64.7586	46.5096	68.2872
ENSG00000263753	8	LINC00667	-0.478538	-1.39333	0.0582178	0.999979	61.3614	65.2704	42.9911	44.8116	58.5125	88.8356	50.1622	39.2288
ENSG00000173559	15	NABP1	-0.46545	-1.38075	0.058952	0.999979	124.817	85.5114	127.731	119.214	181.134	128.687	80.8439	113.328
ENSG00000239998	6	LILRA2	-1.33503	-2.5228	0.0590568	0.999979	15.1555	6.43277	0.795212	4.78984	7.46246	14.1141	9.74023	1.45292
ENSG00000169252	6	ADRB2	1.10859	2.15634	0.0590731	0.999979	9.17957	12.0337	38.9157	25.4394	14.4161	9.96287	32.3863	10.1704
ENSG00000099985	4	OSM	-1.2433	-2.36739	0.0591027	0.999979	162.275	39.6502	4.52277	49.2289	71.5718	58.1167	7.30518	110.422
ENSG00000134970	14	TMED7	0.62548	1.54272	0.0593915	0.999979	70.2329	104.089	187.173	69.1334	97.1816	58.947	73.2953	155.462
ENSG00000173276	14	ZBTB21	-0.645849	-1.56466	0.0597294	0.999979	54.831	38.0421	21.918	24.2153	50.3716	31.5491	27.2727	39.2288
ENSG00000134109	11	EDEM1	-0.425179	-1.34274	0.0599288	0.999979	90.6251	84.236	61.7283	75.8924	101.93	95.4775	79.8699	49.3992
ENSG00000183723	13	CMTM4	-0.995904	-1.99433	0.060422	0.999979	18.1127	11.5346	6.8587	12.3471	18.3169	24.9072	6.81816	14.5292
ENSG00000140464	20	PML	0.577943	1.49272	0.0605651	0.999979	37.5808	43.9203	84.3918	44.8648	37.4819	39.8515	72.3212	34.87
ENSG00000185745	10	IFIT1	1.0074	2.01028	0.0609088	0.999979	17.9895	24.4556	112.423	27.1424	28.493	29.0584	70.6167	13.0763
ENSG00000130150	12	MOSPD2	-0.473183	-1.38817	0.061027	0.999979	165.725	78.9123	120.673	126.079	166.379	131.178	144.399	84.2693
ENSG00000099860	9	GADD45B	0.502569	1.41673	0.0617952	0.999979	67.399	133.535	71.2709	87.4944	80.5606	54.7958	116.396	69.7401
ENSG00000184752	13	NDUFA12	0.500523	1.41473	0.0618102	0.999979	45.713	56.3976	66.8972	42.4167	33.5811	44.0027	54.5453	74.0988
ENSG00000213694	6	S1PR3	-0.461637	-1.3771	0.0619128	0.999979	156.299	105.642	76.6385	118.948	171.976	98.7984	113.474	107.516
ENSG00000138061	12	CYP1B1	-0.519372	-1.43333	0.0620078	0.999979	390.655	295.464	427.774	299.897	559.176	410.968	292.207	264.431
ENSG00000280852	2	AC025048.6	0.724811	1.65268	0.062796	0.999979	29.1405	64.8268	84.7398	27.9407	36.8035	35.7003	27.2727	77.0047
ENSG00000206503	13	HLA-A	-2.54048	-5.81781	0.0635155	0.999979	10.4733	145.68	0.149102	164.185	0.169601	1294.34	8.03569	55.2109
ENSG00000145781	9	COMMD10	0.456033	1.37176	0.063563	0.999979	51.0729	59.3367	56.9073	76.1052	43.5875	48.1539	52.1102	88.628
ENSG00000165389	7	SPTSSA	0.444044	1.36041	0.0640435	0.999979	90.6867	149.007	178.624	152.689	122.452	112.912	117.857	136.574
ENSG00000128016	7	ZFP36	-0.446983	-1.36319	0.0641044	0.999979	2231.62	1748.71	1185.06	1653.88	2364.58	1770.9	1279.87	1925.12
ENSG00000169429	11	CXCL8	-0.945115	-1.92534	0.0641546	0.999979	2030.96	519.169	196.914	946.845	1179.75	801.181	265.908	1551.72
ENSG00000103018	17	CYB5B	0.423289	1.34098	0.0641918	0.999979	59.3283	66.6013	62.5732	70.3042	50.0324	40.6817	77.1914	63.9284
ENSG00000279602	1	AC109326.1	1.08242	2.11759	0.0651103	0.999979	12.9993	15.6383	12.9719	46.1421	8.48007	14.1141	16.3149	34.87
ENSG00000135334	9	AKIRIN2	-0.451865	-1.36781	0.0651615	0.999979	228.565	108.026	140.007	134.967	191.48	138.65	150.974	154.009
ENSG00000131263	13	RLIM	-0.402615	-1.3219	0.0654775	0.999979	86.251	80.9087	73.6068	59.0747	99.8952	86.3449	63.7985	65.3813
ENSG00000131374	14	TBC1D5	-0.416092	-1.33431	0.0657333	0.999979	133.566	136.419	113.019	115.009	165.361	161.066	114.691	88.628
ENSG00000197958	13	RPL12	0.54956	1.46364	0.0657664	0.999979	251.298	329.18	230.959	229.646	138.564	200.918	290.502	366.135
ENSG00000182606	17	TRAK1	-0.412764	-1.33123	0.0664551	0.999979	74.5455	72.6459	56.46	64.9289	90.9063	79.7029	61.3635	46.4934
ENSG00000123689	6	G0S2	-1.16417	-2.24105	0.0670355	0.999979	189.999	185.94	13.3695	82.2788	338.015	105.44	15.5844	177.256
ENSG00000204196	5	RPL12P16	0.563964	1.47833	0.0673536	0.999979	42.3862	66.2131	64.8595	34.0611	25.4402	48.1539	53.3278	65.3813
ENSG00000015133	19	CCDC88C	-0.439894	-1.3565	0.0678509	0.999979	81.4456	83.3487	72.1158	50.6659	106.51	77.2122	62.8245	55.2109
ENSG00000152926	15	ZNF117	-0.597682	-1.51328	0.0679936	0.999979	48.9782	37.8202	63.7163	30.0696	53.4244	83.8541	25.0811	46.4934
ENSG00000160908	15	ZNF394	-0.446137	-1.36239	0.0681419	0.999979	85.7581	61.3331	43.0408	44.2262	73.7766	53.9655	53.3278	68.2872
ENSG00000175197	12	DDIT3	-0.942535	-1.9219	0.0687985	0.999979	50.9497	17.3574	8.30002	17.4031	33.9203	14.1141	19.237	27.6054
ENSG00000277053	4	GTF2IP1	-1.10387	-2.1493	0.0688384	0.999979	8.6251	4.15912	3.87666	3.88509	6.44485	9.96287	5.35713	0
ENSG00000125952	20	MAX	0.479825	1.39457	0.0688711	0.999979	111.387	183.278	244.13	144.76	145.009	131.178	191.396	130.763
ENSG00000150681	10	RGS18	0.5236	1.43754	0.0689254	0.999979	107.629	112.019	205.214	191.913	141.448	94.6472	116.396	204.861
ENSG00000100297	16	MCM5	0.485773	1.40034	0.0690037	0.999979	54.3997	64.5495	46.8678	58.1167	38.6691	34.0398	78.8959	52.3051
ENSG00000090273	14	NUDC	0.433407	1.35042	0.0690553	0.999979	71.2803	92.8869	106.509	64.6628	57.6645	67.2494	96.6718	78.4576
ENSG00000162923	17	WDR26	-0.437196	-1.35397	0.069144	0.999979	131.41	139.913	113.069	132.2	200.808	155.255	96.1848	117.686
ENSG00000118689	15	FOXO3	-0.403458	-1.32267	0.0699751	0.999979	97.2172	85.9551	61.778	74.9876	113.972	78.8727	71.8342	74.0988
ENSG00000163156	12	SCNM1	0.504229	1.41836	0.0706316	0.999979	37.396	55.7876	56.3109	38.2655	29.5106	42.3422	48.7012	58.1167
ENSG00000170448	12	NFXL1	-0.895889	-1.86076	0.0713122	0.999979	40.4763	12.0337	12.5743	27.7279	17.2993	47.3236	14.3668	29.0584
ENSG00000120992	18	LYPLA1	0.442862	1.3593	0.0720571	0.999979	123.031	232.467	190.354	169.028	162.139	127.857	170.211	172.897
ENSG00000124491	16	F13A1	-0.830631	-1.77846	0.0722289	0.999979	633.575	293.356	73.9547	271.744	393.984	259.035	453.408	111.875
ENSG00000196268	12	ZNF493	1.24437	2.36916	0.0728939	0.999979	3.88129	21.5165	54.5714	22.5122	7.80166	22.4165	10.2272	17.435
ENSG00000075240	17	GRAMD4	-0.546284	-1.46032	0.0729916	0.999979	45.3434	34.3266	28.0809	32.5177	40.1955	52.3051	32.3863	27.6054
ENSG00000232956	9	SNHG15	-0.770956	-1.7064	0.0734586	0.999979	41.3389	23.6792	13.8665	35.0191	60.2085	21.5862	27.0291	21.7938
ENSG00000162191	14	UBXN1	0.465352	1.38065	0.0735786	0.999979	85.3269	115.679	149.798	79.6178	72.5894	86.3449	130.519	79.9105
ENSG00000108798	9	ABI3	0.646253	1.5651	0.0741394	0.999979	29.8798	31.4984	35.1881	45.1309	22.3874	19.9257	48.4577	29.0584
ENSG00000104903	5	LYL1	1.16606	2.24399	0.0745335	0.999979	10.1037	9.76006	8.05152	13.2519	4.57924	0.830239	12.9058	21.7938
ENSG00000116221	15	MRPL37	0.566501	1.48093	0.0746205	0.999979	33.3914	43.2548	41.5995	33.9546	22.557	29.8886	47.9707	46.4934
ENSG00000258227	7	CLEC5A	-0.446405	-1.36264	0.0750816	0.999979	98.5109	58.0613	48.8061	46.834	60.7173	71.4006	73.2953	58.1167
ENSG00000125534	10	PPDPF	0.767357	1.70215	0.0753997	0.999979	26.1217	34.7702	25.3474	27.994	15.0945	14.1141	41.6395	30.5113
ENSG00000108179	14	PPIF	-0.589347	-1.50457	0.0756033	0.999979	102.392	65.4922	27.4845	50.3998	66.3141	66.4191	34.8213	91.5338
ENSG00000105122	13	RASAL3	-0.935296	-1.91228	0.0756514	0.999979	13.985	9.15006	7.0078	10.7505	15.7729	20.756	5.84414	11.6233
ENSG00000167996	16	FTH1	-0.430262	-1.34748	0.0757051	0.999979	9743.9	4824.13	3845	5601.13	5889.58	6142.11	4676.04	8002.67
ENSG00000145287	11	PLAC8	0.654735	1.57433	0.0757867	0.999979	62.4087	71.315	178.078	63.8113	34.0899	97.9682	82.5485	107.516
ENSG00000198356	12	GET3	0.477575	1.3924	0.0760277	0.999979	77.9955	86.676	62.9708	81.5869	38.8387	65.5889	95.2108	100.251
ENSG00000175895	4	PLEKHF2	0.520819	1.43477	0.0763346	0.999979	49.5943	114.625	135.285	71.0493	87.6839	63.9284	63.3115	95.8926
ENSG00000010278	15	CD9	1.49603	2.82065	0.0779524	0.999979	4.99023	100.54	18.0911	6.54611	27.3058	4.98143	6.57466	46.4934
ENSG00000085063	17	CD59	-1.05287	-2.07466	0.0779844	0.999979	27.6003	12.6437	4.27426	9.73934	8.81927	29.0584	11.2013	15.9821
ENSG00000106565	18	TMEM176B	-1.38845	-2.61797	0.0784327	0.999979	770.344	34.6593	308.989	19.5851	282.386	200.918	17.5324	421.346
ENSG00000134444	15	RELCH	-0.41234	-1.33084	0.0791694	0.999979	96.7243	77.7478	72.0164	96.5419	96.8424	127.857	60.3894	95.8926
ENSG00000196449	4	YRDC	-0.974001	-1.96428	0.0793314	0.999979	10.3501	7.3755	4.27426	6.97188	8.98887	17.435	4.87012	7.26459
ENSG00000124380	11	SNRNP27	0.505677	1.41979	0.0795181	0.999979	53.7836	76.7496	110.037	51.5174	57.8341	53.1353	53.3278	103.157
ENSG00000073737	17	DHRS9	0.986734	1.98169	0.0795217	0.999979	7.0849	13.2537	24.8007	15.9661	8.31047	10.7931	18.7499	10.1704
ENSG00000104447	13	TRPS1	-0.432975	-1.35001	0.0795397	0.999979	126.296	136.031	125.196	143.536	211.154	171.029	98.8634	122.045
ENSG00000090615	15	GOLGA3	-0.404766	-1.32387	0.0797135	0.999979	61.0534	56.3976	49.154	57.9038	70.5542	74.7215	53.5713	34.87
ENSG00000275895	7	U2AF1L5	1.49805	2.82461	0.0802342	0.999979	9.67243	10.0928	1.98803	9.31358	2.20482	0.830239	34.0908	8.71751
ENSG00000089220	5	PEBP1	0.691735	1.61523	0.0805241	0.999979	29.5718	49.2439	27.0869	33.9014	20.5218	19.0955	50.4057	26.1525
ENSG00000138778	13	CENPE	1.48511	2.79939	0.08153	0.999979	1.47859	8.26278	22.8126	3.29967	1.52641	9.13263	3.65259	11.6233
ENSG00000026751	17	SLAMF7	1.01739	2.02425	0.0819752	0.999979	12.1367	14.6955	74.8493	28.8455	26.6274	13.2838	44.0746	11.6233
ENSG00000176597	12	B3GNT5	-0.686327	-1.60918	0.082393	0.999979	79.0429	54.7894	16.9977	35.5513	65.9749	44.0027	22.4025	74.0988
ENSG00000152492	15	CCDC50	0.670213	1.59131	0.0826616	0.999979	30.7423	68.5977	96.2703	31.6662	27.645	57.2865	33.3603	71.193
ENSG00000067334	14	DNTTIP2	-0.428219	-1.34557	0.0828611	0.999979	128.637	110.189	130.415	75.1473	147.892	136.989	77.4349	122.045
ENSG00000100596	7	SPTLC2	0.582405	1.49734	0.0833536	0.999979	210.206	431.772	557.692	246.411	330.892	212.541	398.132	244.09
ENSG00000124588	22	NQO2	0.696332	1.62038	0.0834249	0.999979	30.0646	55.3994	24.9995	79.9371	50.7108	14.9443	57.9544	45.0405
ENSG00000145545	12	SRD5A1	0.466668	1.38191	0.0836381	0.999979	37.7656	56.9522	49.7007	70.7832	39.0083	50.6446	42.37	72.6459
ENSG00000075223	14	SEMA3C	-0.527875	-1.4418	0.0842325	0.999979	52.9211	32.4411	41.6492	63.5452	91.4151	44.0027	46.0226	33.4171
ENSG00000273149	1	AL138963.3	0.498174	1.41242	0.0853379	0.999979	67.707	134.977	120.325	64.1306	61.5653	91.3263	71.3472	126.404
ENSG00000124541	7	RRP36	0.970875	1.96003	0.0855875	0.999979	16.018	18.1337	18.5881	13.6244	7.12326	5.81167	26.7856	21.7938
ENSG00000148229	13	POLE3	0.405873	1.32489	0.0856726	0.999979	95.9234	129.487	128.178	84.4608	83.2743	78.8727	127.841	100.251
ENSG00000023902	14	PLEKHO1	0.394477	1.31447	0.0862354	0.999979	80.1518	108.414	103.676	77.1164	64.9573	82.1937	94.4803	116.233
ENSG00000100243	21	CYB5R3	0.387907	1.30849	0.0864771	0.999979	106.52	132.648	112.075	99.469	84.9703	80.5332	126.38	129.31
ENSG00000155893	13	PXYLP1	-0.866161	-1.82281	0.0865252	0.999979	17.6814	11.9228	9.29404	14.9549	17.8081	28.2281	10.4708	10.1704
ENSG00000279838	1	AL356273.3	-0.978923	-1.97099	0.0878101	0.999979	25.6905	5.1573	15.0096	11.3892	12.8897	30.7188	8.5227	20.3409
ENSG00000136068	15	FLNB	0.697271	1.62143	0.0880479	0.999979	33.6379	41.1475	24.751	65.7273	15.7729	34.87	63.555	27.6054
ENSG00000143772	9	ITPKB	-0.692526	-1.61611	0.0881683	0.999979	33.2682	27.7274	16.1527	24.9604	27.645	48.1539	21.185	20.3409
ENSG00000158882	15	TOMM40L	-0.895849	-1.8607	0.0887337	0.999979	22.2404	8.59551	7.30601	11.4424	14.5857	15.7745	12.1753	7.26459
ENSG00000243335	10	KCTD7	-0.88369	-1.84509	0.0887646	0.999979	20.269	12.0337	7.30601	10.2715	21.0306	13.2838	9.25322	11.6233
ENSG00000181929	13	PRKAG1	0.437773	1.35451	0.0891639	0.999979	48.3005	55.0113	48.3588	51.6238	34.4291	39.8515	55.0323	74.0988
ENSG00000154845	16	PPP4R1	-0.366069	-1.28884	0.0894808	0.999979	91.9189	84.4023	68.2888	79.192	110.241	87.1751	76.4608	63.9284
ENSG00000164902	14	PHAX	0.609984	1.52624	0.0894897	0.999979	20.0842	43.643	45.9235	32.4113	30.189	24.9072	29.4642	39.2288
ENSG00000134107	5	BHLHE40	-0.588453	-1.50363	0.0898658	0.999979	96.8475	98.7097	32.6534	70.6235	151.284	48.9841	58.6849	72.6459
ENSG00000124164	16	VAPB	0.677087	1.59891	0.09014	0.999979	16.9422	38.5412	32.9019	29.4841	20.5218	24.0769	25.0811	36.323
ENSG00000160013	9	PTGIR	0.893588	1.85779	0.0902148	0.999979	11.7055	23.6238	16.7988	22.6187	8.64967	14.1141	23.8636	17.435
ENSG00000106560	11	GIMAP2	0.389001	1.30949	0.0902303	0.999979	73.1285	75.7514	104.372	100.64	77.5078	59.7772	103.246	75.5517
ENSG00000113583	8	C5orf15	0.399175	1.31875	0.0904434	0.999979	99.6199	134.534	176.487	119.64	122.791	93.817	133.441	132.216
ENSG00000113312	11	TTC1	0.399914	1.31943	0.0912435	0.999979	52.0586	64.0504	79.7697	51.0916	48.8452	45.6631	66.2336	62.4755
ENSG00000159228	13	CBR1	0.478129	1.39294	0.0919812	0.999979	46.0211	51.2958	68.587	38.7977	42.9091	27.3979	61.607	56.6638
ENSG00000037637	11	FBXO42	-0.467101	-1.38233	0.0925695	0.999979	77.4411	52.7931	32.7031	60.0327	76.3206	54.7958	69.8862	34.87
ENSG00000272578	5	AP000347.1	-0.943738	-1.92351	0.0931042	0.999979	8.07063	5.93367	5.01977	6.59934	13.0593	9.13263	2.92207	5.81167
ENSG00000130811	12	EIF3G	0.420256	1.33817	0.0931612	0.999979	149.214	195.589	178.326	129.166	103.457	135.329	193.1	168.539
ENSG00000006652	15	IFRD1	-0.668851	-1.58981	0.0934674	0.999979	37.2727	16.3037	33.548	28.8455	52.9156	30.7188	18.5064	31.9642
ENSG00000115306	16	SPTBN1	-0.483155	-1.3978	0.0937138	0.999979	76.4553	48.523	43.836	28.1004	49.6932	55.626	59.9024	36.323
ENSG00000110721	12	CHKA	-0.890051	-1.85324	0.0957292	0.999979	14.4778	12.3664	7.80302	11.4424	24.7618	15.7745	6.81816	11.6233
ENSG00000197147	15	LRRC8B	-0.6935	-1.6172	0.0963958	0.999979	51.0729	15.2501	28.9755	44.9181	32.9027	63.9284	16.5584	49.3992
ENSG00000152229	18	PSTPIP2	0.624113	1.54126	0.0966798	0.999979	94.9993	93.3306	269.676	100.054	140.769	53.9655	179.464	104.61
ENSG00000138172	11	CALHM2	0.60013	1.51585	0.0967904	0.999979	43.1871	43.1439	30.3174	60.352	21.2002	34.87	77.6784	37.7759
ENSG00000122034	17	GTF3A	0.41043	1.32908	0.0972953	0.999979	98.819	123.054	141.051	83.6625	92.2631	75.5517	103.977	148.198
ENSG00000169045	17	HNRNPH1	0.605398	1.5214	0.0976589	0.999979	24.828	28.892	57.6529	41.4587	32.7331	23.2467	28.2467	52.3051
ENSG00000127337	7	YEATS4	0.981868	1.97502	0.0978607	0.999979	5.4831	10.4255	21.918	16.7112	5.59684	13.2838	13.8798	11.6233
ENSG00000170345	10	FOS	-0.381605	-1.30279	0.0983161	0.999979	10166.2	6375.98	7205.66	11307.2	14169.2	7489.59	6418.57	9414.91
ENSG00000276168	1	RN7SL1	-1.09715	-2.13931	0.0984998	0.999979	120.936	18.411	4.67187	35.6577	8.81927	56.4562	22.4025	68.2872
ENSG00000113273	17	ARSB	-0.391063	-1.31136	0.0985567	0.999979	79.7821	62.2204	47.5139	63.1727	66.6533	84.6844	47.9707	77.0047
ENSG00000164305	19	CASP3	0.522658	1.4366	0.0986961	0.999979	34.0691	39.6502	34.4426	47.4726	31.8851	21.5862	52.8408	39.2288
ENSG00000174738	13	NR1D2	-0.576009	-1.49072	0.0988822	0.999979	41.8933	25.6202	35.4366	21.1817	33.5811	49.8143	24.8376	33.4171
ENSG00000064547	14	LPAR2	-0.93393	-1.91047	0.0991046	0.999979	17.1886	12.7546	16.0036	18.3078	32.7331	22.4165	11.4448	1.45292
ENSG00000136381	13	IREB2	0.387001	1.30767	0.0992418	0.999979	81.692	125.716	139.361	147.367	119.908	90.496	109.821	111.875
ENSG00000143321	19	HDGF	0.41397	1.33235	0.0993131	0.999979	83.5402	110.577	92.344	69.0801	54.9508	78.0425	93.5062	119.139
ENSG00000116017	11	ARID3A	-0.431773	-1.34889	0.100317	0.999979	78.0571	57.4513	39.4127	68.4947	86.4967	58.1167	69.1557	39.2288
ENSG00000126698	11	DNAJC8	0.398677	1.3183	0.10044	0.999979	91.118	116.344	148.754	88.1331	74.1158	102.119	123.701	104.61
ENSG00000057657	17	PRDM1	-0.93206	-1.908	0.100576	0.999979	32.2825	7.81914	22.9617	10.0587	16.7905	34.0398	9.00972	24.6996
ENSG00000184900	16	SUMO3	0.390612	1.31095	0.101046	0.999979	107.691	154.386	141.001	96.2758	97.1816	91.3263	143.181	111.875
ENSG00000164163	11	ABCE1	0.392106	1.31231	0.101224	0.999979	59.1435	74.3096	79.5212	54.2849	54.7812	48.1539	65.7466	88.628
ENSG00000226564	1	FTH1P20	-0.455119	-1.3709	0.102055	0.999979	86.559	41.203	36.4803	52.156	48.3364	62.2679	43.5875	75.5517
ENSG00000196549	13	MME	-1.04779	-2.06736	0.102089	0.999979	22.7333	9.5937	4.07546	17.7224	7.46246	39.8515	9.25322	15.9821
ENSG00000124275	15	MTRR	0.373495	1.29549	0.102465	0.999979	48.2389	56.1758	63.4181	57.3716	47.9972	41.5119	55.7628	71.193
ENSG00000164307	13	ERAP1	0.477995	1.39281	0.102573	0.999979	130.177	145.458	229.717	263.707	201.656	105.44	213.798	164.18
ENSG00000168497	5	CAVIN2	1.17175	2.25285	0.102912	0.999979	1.97145	5.0464	4.02576	16.0726	3.22243	5.81167	6.33115	5.81167
ENSG00000143751	10	SDE2	-0.446912	-1.36312	0.104276	0.999979	68.3231	51.2958	31.2121	40.554	65.9749	40.6817	43.1005	55.2109
ENSG00000137486	17	ARRB1	0.390602	1.31094	0.104775	0.999979	127.035	143.517	117.343	135.499	84.8007	103.78	169.48	123.498
ENSG00000111554	14	MDM1	-0.607895	-1.52403	0.105293	0.999979	43.0639	23.8456	21.4707	19.9577	32.5635	36.5305	28.2467	31.9642
ENSG00000127838	14	PNKD	0.376051	1.29779	0.105357	0.999979	102.146	129.044	99.4512	99.4158	72.759	85.5146	131.006	104.61
ENSG00000133316	16	WDR74	0.631233	1.54889	0.106083	0.999979	27.6619	29.9456	29.9695	55.5089	27.645	15.7745	40.1785	30.5113
ENSG00000068079	8	IFI35	0.426895	1.34434	0.106185	0.999979	53.2292	48.523	73.2092	51.2513	34.2595	48.1539	74.2693	55.2109
ENSG00000137364	5	TPMT	0.383542	1.30454	0.106493	0.999979	54.8926	72.2577	89.9086	59.6069	61.3957	51.4748	63.3115	84.2693
ENSG00000198804	2	MT-CO1	-0.429696	-1.34695	0.106722	0.999979	7963.12	12613.4	11758.2	6055.21	18932.9	10556.5	7726.68	8187.19
ENSG00000226091	7	LINC00937	-0.845707	-1.79714	0.106934	0.999979	21.0083	9.37188	17.4947	16.7112	33.0723	19.9257	8.76621	17.435
ENSG00000108344	15	PSMD3	0.394	1.31403	0.107121	0.999979	69.3704	72.7568	62.6726	69.6123	43.2483	56.4562	78.8959	92.9868
ENSG00000157181	16	ODR4	-0.498605	-1.41285	0.107937	0.999979	38.1353	32.0529	53.4283	30.9743	58.6821	58.1167	31.1687	31.9642
ENSG00000150776	18	NKAPD1	0.47788	1.3927	0.108208	0.999979	32.0977	47.5803	55.466	35.3916	30.0194	39.0212	39.4479	56.6638
ENSG00000073060	17	SCARB1	0.79588	1.73614	0.108767	0.999979	18.1743	31.6093	18.4887	26.1312	14.7553	10.7931	32.6298	18.8879
ENSG00000156136	10	DCK	0.396024	1.31588	0.10894	0.999979	75.1616	88.6169	143.834	104.472	101.422	68.9098	111.282	90.0809
ENSG00000197714	9	ZNF460	-0.794408	-1.73437	0.109484	0.999979	23.0413	15.4719	9.69164	17.0305	25.949	20.756	13.8798	10.1704
ENSG00000167447	13	SMG8	0.821294	1.76699	0.109518	0.999979	11.2126	22.3483	20.6258	34.6465	18.3169	11.6233	26.7856	15.9821
ENSG00000203875	13	SNHG5	0.507132	1.42122	0.109809	0.999979	82.4313	102.148	57.9511	125.015	53.7636	76.382	65.5031	159.821
ENSG00000176438	12	SYNE3	-0.364094	-1.28707	0.109973	0.999979	82.9858	72.7568	52.2355	58.0103	87.0055	63.0982	61.12	61.0226
ENSG00000197536	11	IRF1-AS1	0.566459	1.48088	0.110252	0.999979	26.7994	34.4375	79.5709	42.3103	38.6691	34.87	59.4154	26.1525
ENSG00000182831	12	C16orf72	-0.454797	-1.37059	0.110568	0.999979	50.8265	39.4839	32.3552	49.495	43.7571	71.4006	31.6558	47.9463
ENSG00000165097	16	KDM1B	0.3866	1.30731	0.112112	0.999979	66.3516	69.9286	96.7673	65.5676	47.9972	67.2494	88.3926	71.193
ENSG00000105281	12	SLC1A5	0.422107	1.33988	0.112149	0.999979	45.8978	65.9913	47.9115	79.9903	61.7349	32.3793	62.094	62.4755
ENSG00000169122	11	FAM110B	-0.939464	-1.91782	0.112279	0.999979	23.2878	5.21276	7.90242	14.3163	14.0769	20.756	5.60063	20.3409
ENSG00000154451	14	GBP5	1.11644	2.16811	0.112415	0.999979	30.5575	35.2693	333.939	42.1506	28.6626	97.9682	132.467	15.9821
ENSG00000149970	16	CNKSR2	-2.89574	-7.44224	0.112619	0.999979	0	0	0	0	10.1761	119.554	12.4188	17.435
ENSG00000067167	8	TRAM1	0.454981	1.37076	0.11273	0.999979	268.98	480.96	527.822	329.168	375.837	273.979	371.833	389.382
ENSG00000179915	24	NRXN1	-2.24485	-4.73988	0.112731	0.999979	9.67243	0	1.98803	0	0.339203	7.47215	0.974023	4.35875
ENSG00000008516	18	MMP25	-0.847526	-1.79941	0.113483	0.999979	18.852	9.20551	5.11918	12.4536	13.9073	15.7745	7.54868	11.6233
ENSG00000196352	16	CD55	-0.45136	-1.36733	0.113529	0.999979	460.395	239.011	400.538	269.881	493.879	317.151	299.269	345.795
ENSG00000171522	6	PTGER4	-0.417762	-1.33585	0.114255	0.999979	67.8918	66.1577	47.3648	76.531	107.358	63.9284	45.7791	65.3813
ENSG00000136518	17	ACTL6A	0.585166	1.50021	0.11444	0.999979	25.2592	31.1656	37.375	33.1031	22.0482	21.5862	35.7954	36.323
ENSG00000104853	16	CLPTM1	0.364542	1.28747	0.114987	0.999979	86.9287	90.946	78.9745	83.1303	60.0389	60.6074	104.464	94.4397
ENSG00000245910	8	SNHG6	0.500696	1.4149	0.115213	0.999979	45.5898	81.796	40.1582	46.7276	32.7331	46.4934	41.6395	88.628
ENSG00000124762	14	CDKN1A	-0.501447	-1.41563	0.11552	0.999979	221.049	163.204	71.9667	116.233	193.006	123.706	93.9933	197.597
ENSG00000279520	1	AC093525.8	-0.87878	-1.83882	0.115751	0.999979	9.85725	5.0464	5.81499	6.97188	11.5329	7.47215	5.35713	1.45292
ENSG00000115484	15	CCT4	0.347832	1.27265	0.115776	0.999979	87.976	99.1533	97.1649	86.909	69.0277	78.8727	102.516	120.592
ENSG00000166928	11	MS4A14	-0.669816	-1.59087	0.116251	0.999979	29.695	18.8547	59.8397	40.6072	100.743	36.5305	27.2727	27.6054
ENSG00000184898	7	RBM43	0.92762	1.90214	0.116899	0.999979	8.25545	12.921	28.6276	12.5068	8.48007	11.6233	9.74023	26.1525
ENSG00000254415	3	SIGLEC14	0.455695	1.37144	0.117113	0.999979	66.7829	145.846	204.668	135.819	130.084	122.875	138.311	95.8926
ENSG00000168329	14	CX3CR1	0.572618	1.48722	0.117171	0.999979	188.089	227.032	580.604	355.353	300.534	234.127	437.093	185.974
ENSG00000169442	9	CD52	-0.540574	-1.45455	0.117421	0.999979	654.583	637.731	263.911	521.401	416.371	951.454	337.012	556.468
ENSG00000101138	12	CSTF1	0.795847	1.7361	0.118513	0.999979	14.5394	20.4074	20.7252	20.4367	11.0241	10.7931	24.3506	20.3409
ENSG00000138834	14	MAPK8IP3	-0.496511	-1.4108	0.11921	0.999979	65.4891	55.5103	28.1306	66.9513	99.7256	42.3422	58.4414	36.323
ENSG00000205903	7	ZNF316	-0.800809	-1.74208	0.119377	0.999979	23.6574	15.361	10.9342	19.798	30.189	24.9072	8.03569	23.2467
ENSG00000151948	12	GLT1D1	-0.345376	-1.27048	0.119528	0.999979	67.3374	61.6658	50.4462	51.1448	73.0982	60.6074	53.0843	46.4934
ENSG00000197208	6	SLC22A4	-0.721701	-1.64913	0.119607	0.999979	27.0458	17.3019	11.5306	19.8512	25.4402	27.3979	14.8539	17.435
ENSG00000058091	17	CDK14	-0.836141	-1.78527	0.119717	0.999979	21.2547	7.59732	13.5683	16.2855	14.7553	32.3793	9.25322	17.435
ENSG00000175591	12	P2RY2	-0.777735	-1.71444	0.120266	0.999979	20.0842	11.091	9.44314	12.4004	16.2817	20.756	11.9318	10.1704
ENSG00000179241	13	LDLRAD3	-0.527685	-1.44161	0.120309	0.999979	40.7844	33.3838	22.5144	30.4421	32.3939	52.3051	28.0032	29.0584
ENSG00000171105	14	INSR	-0.373442	-1.29544	0.120338	0.999979	63.0864	57.784	42.6432	59.9262	82.2567	55.626	55.0323	42.1346
ENSG00000158714	11	SLAMF8	1.18392	2.27193	0.120818	0.999979	4.12773	2.71729	23.1108	7.71696	2.20482	8.30239	5.84414	13.0763
ENSG00000184557	4	SOCS3	-0.680579	-1.60278	0.121232	0.999979	221.85	47.8021	100.495	196.916	210.136	166.878	46.0226	238.279
ENSG00000002586	20_PAR_Y	CD99	-1.39035	-2.62143	0.121254	0.999979	2.89557	34.3266	11.3815	2.18204	87.6839	8.30239	4.62661	10.1704
ENSG00000264112	1	AC015813.1	-0.816313	-1.7609	0.122441	0.999979	15.71	12.4774	12.0276	19.9577	35.9555	18.2653	9.74023	11.6233
ENSG00000254635	6	WAC-AS1	0.517788	1.43176	0.123034	0.999979	30.4959	67.3222	86.2308	37.8397	54.9508	37.3608	36.2824	66.8342
ENSG00000017797	13	RALBP1	0.394786	1.31475	0.123578	0.999979	61.9159	97.5452	59.3924	75.6263	57.8341	59.7772	59.9024	107.516
ENSG00000244509	4	APOBEC3C	0.424267	1.34189	0.123913	0.999979	94.568	137.417	183.495	90.2087	87.1751	118.724	157.305	94.4397
ENSG00000154719	14	MRPL39	0.844491	1.79563	0.123931	0.999979	7.76259	14.5292	17.1468	17.7224	7.80166	12.4536	11.4448	21.7938
ENSG00000123360	12	PDE1B	-0.890424	-1.85372	0.125795	0.999979	10.5349	4.43639	7.20661	10.0054	8.31047	20.756	4.62661	8.71751
ENSG00000115806	13	GORASP2	0.4049	1.324	0.125978	0.999979	65.982	96.9352	122.91	63.013	69.8758	73.061	108.847	62.4755
ENSG00000136026	14	CKAP4	-0.321498	-1.24963	0.125991	0.999979	133.319	110.3	98.0596	96.5419	124.827	122.045	105.925	95.8926
ENSG00000109670	16	FBXW7	-0.418601	-1.33663	0.126324	0.999979	74.4223	66.1577	82.205	98.0321	79.8822	142.801	55.0323	59.5696
ENSG00000165490	13	DDIAS	-0.720293	-1.64752	0.126416	0.999979	27.6619	12.0337	28.9258	20.0109	45.4532	21.5862	16.5584	18.8879
ENSG00000149591	17	TAGLN	-0.941122	-1.92002	0.12689	0.999979	17.0038	9.48279	2.73354	10.5909	21.5394	4.98143	6.57466	10.1704
ENSG00000213462	5	ERV3-1	-0.722118	-1.6496	0.127181	0.999979	28.3396	15.8601	14.2641	14.1034	29.6802	18.2653	18.0194	15.9821
ENSG00000051009	11	FAM160A2	-0.357671	-1.28136	0.127222	0.999979	98.5725	62.4422	70.6247	92.71	114.481	70.5703	76.2173	69.7401
ENSG00000116741	8	RGS2	-0.417717	-1.33581	0.12732	0.999979	3504.69	1699.86	1885.35	2977.36	3318.08	2556.31	1652.43	3498.63
ENSG00000168036	18	CTNNB1	-0.396766	-1.31655	0.127345	0.999979	293.007	154.054	141.746	189.518	197.586	192.615	191.639	193.238
ENSG00000176619	13	LMNB2	-0.91766	-1.88905	0.12745	0.999979	7.57776	5.87822	3.77726	5.58815	10.0065	6.64191	4.1396	0
ENSG00000278970	2	HEIH	0.444342	1.36069	0.127676	0.999979	43.0639	43.643	42.6929	54.8171	25.101	41.5119	57.9544	47.9463
ENSG00000172260	15	NEGR1	-1.11746	-2.16964	0.12801	0.999979	18.4824	16.7474	3.28025	2.92712	4.07043	30.7188	5.35713	13.0763
ENSG00000115944	15	COX7A2L	0.351899	1.27624	0.128136	0.999979	107.506	116.455	99.6003	107.133	77.6774	84.6844	112.256	148.198
ENSG00000108846	16	ABCC3	0.844239	1.79532	0.128571	0.999979	14.7859	64.6049	13.8168	31.3468	32.0547	8.30239	35.3083	21.7938
ENSG00000051108	15	HERPUD1	-0.416008	-1.33423	0.128644	0.999979	287.832	147.843	154.271	208.305	263.052	179.332	235.957	168.539
ENSG00000132467	4	UTP3	0.636041	1.55406	0.128725	0.999979	16.5725	27.2838	39.6115	25.6523	17.9777	24.0769	27.2727	29.0584
ENSG00000100644	17	HIF1A	-0.483926	-1.39854	0.12873	0.999979	490.583	277.441	518.031	248.965	610.226	363.645	271.509	434.423
ENSG00000167962	14	ZNF598	-0.847338	-1.79918	0.129068	0.999979	10.5349	8.76187	4.87067	7.71696	11.0241	11.6233	5.60063	1.45292
ENSG00000175471	19	MCTP1	-0.368577	-1.29108	0.129601	0.999979	128.329	112.13	154.42	121.236	187.918	156.915	96.1848	126.404
ENSG00000179833	4	SERTAD2	-0.401896	-1.32124	0.129687	0.999979	112.373	134.922	76.1912	80.5225	165.022	91.3263	83.0355	92.9868
ENSG00000128872	10	TMOD2	-0.377742	-1.29931	0.129986	0.999979	74.2374	77.3596	71.2212	94.0405	129.406	88.0053	58.1979	72.6459
ENSG00000271614	1	ATP2B1-AS1	-0.482347	-1.39701	0.130207	0.999979	253.516	107.139	87.7218	168.283	193.006	120.385	107.873	216.485
ENSG00000124766	7	SOX4	-0.382522	-1.30362	0.130709	0.999979	82.8625	84.4578	59.79	93.2422	130.763	78.8727	60.3894	78.4576
ENSG00000168040	5	FADD	0.847798	1.79975	0.130753	0.999979	8.56349	15.1946	9.64194	15.1146	5.08804	9.96287	17.2889	11.6233
ENSG00000158555	15	GDPD5	-0.827399	-1.77448	0.131362	0.999979	22.6101	5.98913	11.8288	10.6441	16.2817	18.2653	8.03569	20.3409
ENSG00000277443	3	MARCKS	0.408928	1.3277	0.131636	0.999979	156.237	235.961	296.316	180.471	197.416	158.576	236.444	181.615
ENSG00000163322	14	ABRAXAS1	0.423904	1.34155	0.132173	0.999979	40.4763	76.1396	52.0864	44.3859	36.2947	51.4748	43.344	69.7401
ENSG00000223551	1	TMSB4XP4	1.12925	2.18746	0.132639	0.999979	4.37416	12.4219	30.5163	4.63018	4.91844	11.6233	4.38311	21.7938
ENSG00000120705	13	ETF1	-0.341121	-1.26674	0.133329	0.999979	171.824	143.573	128.377	102.13	151.624	151.934	134.659	116.233
ENSG00000138246	17	DNAJC13	-0.415103	-1.33339	0.133442	0.999979	186.672	169.082	246.516	194.893	329.875	243.26	160.227	177.256
ENSG00000178307	10	TMEM11	0.46543	1.38073	0.134028	0.999979	32.3441	36.8775	50.3965	37.5736	28.6626	29.8886	49.1882	33.4171
ENSG00000241839	10	PLEKHO2	0.488061	1.40256	0.1346	0.999979	149.522	249.547	105.614	165.409	122.961	117.064	274.431	113.328
ENSG00000162368	13	CMPK1	0.378594	1.30007	0.135169	0.999979	103.008	176.79	158.993	106.281	108.375	118.724	108.117	165.633
ENSG00000102575	13	ACP5	0.90769	1.87604	0.135448	0.999979	12.3216	33.3838	11.7791	12.9858	4.91844	15.7745	26.0551	15.9821
ENSG00000138744	16	NAAA	-0.380584	-1.30187	0.135659	0.999979	244.029	201.079	146.915	189.412	266.783	193.446	160.47	209.22
ENSG00000104964	15	TLE5	0.467945	1.38314	0.135833	0.999979	70.1713	70.705	45.0786	71.5283	27.3058	56.4562	83.5225	87.1751
ENSG00000108651	10	UTP6	0.335617	1.26192	0.136069	0.999979	60.4373	63.6068	77.8314	70.5703	57.8341	52.3051	65.5031	88.628
ENSG00000167315	18	ACAA2	0.329713	1.25676	0.136482	0.999979	54.2149	61.9431	74.2529	63.2791	56.6468	45.6631	65.2596	66.8342
ENSG00000164048	14	ZNF589	-0.513968	-1.42797	0.13682	0.999979	38.012	31.8866	28.8264	24.2153	37.3123	43.1724	27.0291	24.6996
ENSG00000158517	15	NCF1	0.433898	1.35088	0.136944	0.999979	290.173	243.613	386.125	291.063	214.546	216.692	428.083	276.054
ENSG00000151458	12	ANKRD50	-0.33423	-1.2607	0.137535	0.999979	60.9302	59.7249	56.0127	63.3323	77.1686	79.7029	50.1622	55.2109
ENSG00000165959	12	CLMN	-0.349119	-1.27378	0.137615	0.999979	91.6109	113.96	75.7439	79.671	111.258	128.687	73.7823	87.1751
ENSG00000065526	12	SPEN	-0.36977	-1.29215	0.137672	0.999979	122.168	145.347	136.379	94.8388	183.169	142.801	105.438	91.5338
ENSG00000120963	12	ZNF706	0.325698	1.25327	0.138071	0.999979	80.2134	119.228	104.67	107.026	79.8822	98.7984	91.5582	114.781
ENSG00000168300	14	PCMTD1	0.371559	1.29375	0.138951	0.999979	85.2036	105.919	165.802	132.785	122.452	88.0053	100.324	135.121
ENSG00000175550	8	DRAP1	0.370569	1.29286	0.138986	0.999979	47.0068	66.9895	73.5074	47.1001	42.2307	57.2865	54.0583	72.6459
ENSG00000162654	9	GBP4	0.798076	1.73878	0.139385	0.999979	36.4718	58.0613	276.684	60.4584	108.714	55.626	153.165	30.5113
ENSG00000172086	9	KRCC1	0.502948	1.41711	0.139504	0.999979	33.5147	40.4266	88.02	44.8648	43.2483	39.8515	31.6558	72.6459
ENSG00000122033	15	MTIF3	0.410882	1.3295	0.13957	0.999979	51.0729	54.734	84.541	45.3438	42.0611	48.9841	48.4577	87.1751
ENSG00000135838	13	NPL	-0.336142	-1.26238	0.139615	0.999979	186.795	154.775	163.366	167.804	224.383	185.974	148.539	154.009
ENSG00000130066	16	SAT1	-0.446122	-1.36237	0.139727	0.999979	2732.86	1007.45	2353.28	1724.24	2921.55	1606.51	1368.75	2438
ENSG00000181045	15	SLC26A11	-0.769593	-1.70479	0.139946	0.999979	16.0796	12.9764	7.30601	11.1763	19.3346	14.9443	9.74023	7.26459
ENSG00000101811	14	CSTF2	-0.82919	-1.77669	0.139964	0.999979	15.2171	7.09823	11.6797	16.8709	13.7377	31.5491	12.4188	5.81167
ENSG00000101457	13	DNTTIP1	0.326224	1.25373	0.140145	0.999979	86.0045	89.5042	93.7356	88.1331	63.0917	78.8727	105.195	101.704
ENSG00000196705	8	ZNF431	0.517488	1.43146	0.14018	0.999979	22.7949	46.0276	38.6175	53.6994	26.6274	39.8515	26.7856	42.1346
ENSG00000140259	7	MFAP1	0.835675	1.78469	0.140556	0.999979	13.4921	16.0265	30.1186	12.9326	9.83688	11.6233	14.1233	33.4171
ENSG00000155744	9	FAM126B	-0.337218	-1.26332	0.141035	0.999979	75.3464	70.3168	84.193	84.0883	113.972	97.9682	63.068	75.5517
ENSG00000239713	9	APOBEC3G	0.44394	1.36031	0.1412	0.999979	33.3298	37.7093	56.0624	37.6801	32.3939	29.8886	42.857	43.5875
ENSG00000198743	7	SLC5A3	-0.563575	-1.47793	0.141505	0.999979	41.4005	34.1602	23.757	57.3184	33.0723	88.0053	23.1331	42.1346
ENSG00000112137	18	PHACTR1	-0.866859	-1.82369	0.141607	0.999979	26.9226	10.4255	5.96409	6.28001	12.5505	14.1141	8.76621	21.7938
ENSG00000099326	9	MZF1	-0.762579	-1.69652	0.141926	0.999979	14.9091	10.6473	7.40541	13.518	17.8081	17.435	10.2272	5.81167
ENSG00000186908	15	ZDHHC17	-0.357951	-1.2816	0.142496	0.999979	67.0293	57.8949	64.4619	78.3405	104.814	71.4006	51.3797	65.3813
ENSG00000241973	11	PI4KA	-0.335754	-1.26204	0.142527	0.999979	82.9241	74.8641	56.6091	72.3798	72.759	103.78	59.6589	78.4576
ENSG00000173334	4	TRIB1	-0.449108	-1.3652	0.142606	0.999979	126.789	97.6561	146.07	57.0523	169.771	102.119	66.2336	124.951
ENSG00000082805	20	ERC1	-0.434646	-1.35158	0.143181	0.999979	40.2299	45.9721	40.357	30.655	49.1844	58.947	34.0908	26.1525
ENSG00000148572	16	NRBF2	0.425418	1.34296	0.143246	0.999979	36.2254	41.9239	74.5014	50.6659	42.9091	41.5119	62.3375	34.87
ENSG00000112715	25	VEGFA	-0.577557	-1.49232	0.1433	0.999979	52.3667	59.1149	19.5324	29.4841	60.8869	48.1539	17.5324	59.5696
ENSG00000181027	11	FKRP	-0.859547	-1.81447	0.143325	0.999979	7.45455	5.43458	3.37965	6.86544	8.31047	12.4536	3.16558	7.26459
ENSG00000166797	11	CIAO2A	0.333344	1.25993	0.14341	0.999979	113.482	148.009	161.179	117.99	112.954	112.082	126.867	159.821
ENSG00000138433	16	CIR1	0.466978	1.38221	0.143974	0.999979	60.4373	85.2342	145.126	57.0523	68.5189	71.4006	53.0843	123.498
ENSG00000167895	15	TMC8	-0.419758	-1.3377	0.144488	0.999979	97.7716	69.5959	36.6294	65.2483	92.7719	49.8143	78.6524	52.3051
ENSG00000117616	18	RSRP1	-0.575384	-1.49007	0.14453	0.999979	182.298	110.965	69.5313	226.24	336.659	83.8541	154.383	114.781
ENSG00000181467	5	RAP2B	-0.402692	-1.32197	0.144912	0.999979	254.44	243.891	141.796	182.759	297.99	192.615	215.259	155.462
ENSG00000147874	11	HAUS6	0.615491	1.53208	0.144913	0.999979	23.0413	21.6274	38.7666	39.117	21.0306	23.2467	23.3766	52.3051
ENSG00000143155	13	TIPRL	0.400308	1.31979	0.145561	0.999979	41.9549	49.743	70.6247	42.6828	33.2419	50.6446	48.2142	63.9284
ENSG00000245532	9	NEAT1	-0.589338	-1.50456	0.145583	0.999979	575.848	285.482	234.438	671.003	939.591	289.753	274.918	539.033
ENSG00000166484	20	MAPK7	-0.492212	-1.4066	0.145683	0.999979	62.4703	42.6448	22.6138	29.218	51.7284	29.8886	46.0226	33.4171
ENSG00000087157	19	PGS1	-0.449136	-1.36522	0.14583	0.999979	63.5177	35.602	26.9378	46.6743	47.8276	46.4934	55.7628	26.1525
ENSG00000188559	15	RALGAPA2	-0.389785	-1.3102	0.14583	0.999979	74.4839	72.1468	67.1954	98.5643	89.5495	126.196	46.5096	81.3634
ENSG00000065978	19	YBX1	0.458146	1.37377	0.146481	0.999979	235.588	364.505	345.47	179.885	186.392	235.788	218.668	401.005
ENSG00000132780	17	NASP	0.346267	1.27127	0.146573	0.999979	53.9069	64.6604	78.1793	50.6659	52.4068	43.1724	66.9641	58.1167
ENSG00000070081	17	NUCB2	0.509078	1.42314	0.146647	0.999979	28.586	63.9949	57.6529	29.4841	27.1362	46.4934	31.8993	55.2109
ENSG00000286219	1	NOTCH2NLC	0.992461	1.98958	0.146853	0.999979	3.69647	9.70461	6.9581	12.1875	6.61445	0.830239	7.54868	1.45292
ENSG00000159713	11	TPPP3	0.714966	1.64144	0.14798	0.999979	18.9136	38.2639	17.0474	26.4506	16.2817	14.9443	38.4739	15.9821
ENSG00000040633	13	PHF23	0.593962	1.50939	0.148466	0.999979	19.7761	30.6666	24.6019	33.9546	17.4689	22.4165	36.0389	21.7938
ENSG00000135862	6	LAMC1	1.17404	2.25643	0.148663	0.999979	2.52592	31.7202	12.2761	4.4173	3.05282	14.1141	4.1396	15.9821
ENSG00000149136	9	SSRP1	0.474218	1.38917	0.148787	0.999979	32.837	51.4067	48.657	29.0584	25.6098	37.3608	36.7694	56.6638
ENSG00000131023	13	LATS1	0.375619	1.2974	0.148956	0.999979	60.0676	68.7086	115.057	69.772	79.8822	48.1539	74.9998	82.8163
ENSG00000106245	11	BUD31	0.346831	1.27176	0.14897	0.999979	69.1856	87.3969	89.7595	59.8198	58.8517	63.0982	71.1037	103.157
ENSG00000164978	18	NUDT2	0.86985	1.82747	0.149233	0.999979	9.05635	8.26278	6.5605	16.5516	3.73123	5.81167	12.6623	14.5292
ENSG00000174125	8	TLR1	0.360904	1.28423	0.149281	0.999979	96.4163	107.749	153.227	161.63	132.119	88.0053	146.591	107.516
ENSG00000198133	8	TMEM229B	0.726529	1.65465	0.14948	0.999979	15.8332	16.0265	25.7947	24.4814	12.3809	13.2838	31.4123	15.9821
ENSG00000151176	8	PLBD2	0.480943	1.39566	0.149869	0.999979	46.1443	64.4386	112.075	41.4587	63.4309	39.8515	43.8311	91.5338
ENSG00000128463	13	EMC4	0.332966	1.2596	0.150082	0.999979	62.5936	63.3849	62.0762	61.1503	48.506	45.6631	69.3992	82.8163
ENSG00000102760	13	RGCC	-1.24374	-2.36811	0.150479	0.999979	31.7896	4.10366	1.04372	8.88781	15.0945	0	5.84414	15.9821
ENSG00000103569	10	AQP9	-0.408575	-1.32737	0.150674	0.999979	277.667	141.687	239.607	228.688	335.98	193.446	223.295	181.615
ENSG00000089127	15	OAS1	0.434194	1.35116	0.150773	0.999979	177.431	149.562	287.618	169.72	123.47	161.897	277.353	154.009
ENSG00000110042	8	DTX4	-0.720579	-1.64784	0.150807	0.999979	23.1029	15.5828	10.8845	20.0109	35.2771	16.6048	14.3668	15.9821
ENSG00000135148	12	TRAFD1	0.395151	1.31508	0.151298	0.999979	134.736	119.006	224.995	165.622	140.769	113.743	218.181	123.498
ENSG00000139174	12	PRICKLE1	0.854435	1.80805	0.151556	0.999979	7.33133	22.9583	10.0395	15.4871	5.76645	14.1141	11.6883	18.8879
ENSG00000095383	20	TBC1D2	-0.39573	-1.31561	0.151688	0.999979	156.915	115.845	64.2134	107.665	126.353	120.385	148.782	72.6459
ENSG00000186184	19	POLR1D	0.340144	1.26588	0.151956	0.999979	124.571	174.572	138.019	129.113	97.6904	134.499	147.078	162.727
ENSG00000067829	19	IDH3G	0.336613	1.26279	0.152276	0.999979	94.7529	106.03	86.9763	88.1331	60.7173	83.0239	110.795	113.328
ENSG00000197223	12	C1D	0.539663	1.45363	0.15243	0.999979	39.9835	31.2766	31.56	39.4364	22.3874	19.0955	39.935	65.3813
ENSG00000154146	13	NRGN	0.388722	1.30923	0.152503	0.999979	56.0631	78.9678	48.6073	54.4445	33.0723	58.1167	72.8082	63.9284
ENSG00000198695	2	MT-ND6	-0.421626	-1.33944	0.153378	0.999979	176.137	175.071	263.613	159.821	287.305	290.584	129.545	209.22
ENSG00000117228	11	GBP1	0.971574	1.96098	0.153629	0.999979	32.1593	44.9185	361.175	47.2065	143.822	13.2838	84.9835	82.8163
ENSG00000122025	15	FLT3	-0.717925	-1.64481	0.15374	0.999979	20.8851	11.8673	13.4689	19.5851	23.2354	25.7374	14.1233	10.1704
ENSG00000128590	5	DNAJB9	-0.432188	-1.34928	0.153759	0.999979	75.2848	35.4357	33.6971	58.3828	65.6357	41.5119	36.5259	71.193
ENSG00000064999	15	ANKS1A	-0.657272	-1.5771	0.154048	0.999979	22.2404	16.0819	18.439	18.4143	25.4402	32.3793	13.3928	17.435
ENSG00000114841	17	DNAH1	-0.447577	-1.36375	0.15411	0.999979	38.6281	33.5502	29.9198	38.6913	42.4003	51.4748	31.8993	23.2467
ENSG00000253570	1	RNF5P1	0.77219	1.70786	0.154192	0.999979	18.1743	19.9638	16.6994	19.319	8.48007	9.96287	28.7337	21.7938
ENSG00000100030	15	MAPK1	-0.317832	-1.24646	0.154392	0.999979	154.697	151.004	124.699	147.314	178.929	180.162	124.431	138.027
ENSG00000168710	18	AHCYL1	0.325729	1.2533	0.154774	0.999979	95.7386	102.425	122.96	105.909	89.5495	85.5146	93.7497	149.651
ENSG00000157483	9	MYO1E	0.623013	1.54009	0.154836	0.999979	25.9985	35.4911	38.0211	18.5739	19.165	17.435	45.7791	23.2467
ENSG00000119778	15	ATAD2B	-0.338068	-1.26406	0.15495	0.999979	68.1383	56.8967	85.7835	63.4388	89.2103	93.817	56.4934	65.3813
ENSG00000153823	19	PID1	0.362869	1.28598	0.154997	0.999979	77.9955	106.917	84.5907	61.5228	59.0213	64.7586	109.334	68.2872
ENSG00000114861	23	FOXP1	-0.343582	-1.2689	0.155206	0.999979	94.6912	87.5078	60.0385	85.5253	105.662	97.138	58.1979	106.063
ENSG00000121297	8	TSHZ3	-0.555181	-1.46935	0.155342	0.999979	30.9887	25.842	24.6516	19.9044	31.7155	39.0212	18.7499	26.1525
ENSG00000111300	10	NAA25	-0.462649	-1.37807	0.155454	0.999979	34.562	30.3893	35.1881	32.1984	43.4179	48.9841	24.3506	29.0584
ENSG00000134046	12	MBD2	0.471865	1.3869	0.155481	0.999979	107.937	161.096	272.956	108.038	101.93	161.897	102.516	212.126
ENSG00000248429	5	FAM198B-AS1	-0.36965	-1.29204	0.155938	0.999979	50.58	40.9257	62.6229	56.9459	79.543	63.0982	49.6752	33.4171
ENSG00000225031	1	EIF4BP7	-0.824411	-1.77081	0.155969	0.999979	7.45455	6.71004	4.12516	4.89628	7.29286	10.7931	4.62661	1.45292
ENSG00000110852	5	CLEC2B	0.416957	1.33511	0.156444	0.999979	69.6785	93.4969	164.559	80.629	83.9527	88.0053	66.2336	133.668
ENSG00000100796	18	PPP4R3A	-0.316852	-1.24561	0.157303	0.999979	95.3689	89.8924	108.994	79.5646	122.791	111.252	75.7303	84.2693
ENSG00000155368	16	DBI	0.437291	1.35406	0.157706	0.999979	98.9422	159.266	192.938	81.5869	83.1047	132.008	94.9673	178.709
ENSG00000273136	7	NBPF26	-0.534165	-1.4481	0.15791	0.999979	33.5763	21.572	26.4905	22.2461	35.4467	33.2096	19.9675	29.0584
ENSG00000146701	12	MDH2	0.347657	1.27249	0.157916	0.999979	134.613	152.889	117.89	122.992	86.8359	107.931	172.402	133.668
ENSG00000163644	15	PPM1K	0.7234	1.65107	0.158222	0.999979	13.985	18.7438	45.3768	24.9604	12.2113	26.5676	19.237	33.4171
ENSG00000100714	17	MTHFD1	0.518279	1.43225	0.15826	0.999979	25.9369	35.4357	50.4959	27.7279	19.6738	34.87	35.7954	39.2288
ENSG00000101445	10	PPP1R16B	0.811213	1.75469	0.158396	0.999979	11.0894	13.9192	19.9797	9.3668	7.12326	8.30239	22.646	11.6233
ENSG00000164105	4	SAP30	0.820236	1.76569	0.158482	0.999979	16.6341	14.1965	40.0091	15.8065	8.31047	17.435	16.5584	39.2288
ENSG00000175309	15	PHYKPL	-0.344409	-1.26963	0.158705	0.999979	91.2412	56.5085	48.2594	67.9093	81.5782	54.7958	73.5388	56.6638
ENSG00000166557	14	TMED3	0.590115	1.50537	0.158826	0.999979	20.5154	41.3139	24.254	41.8313	15.7729	34.87	29.9512	36.323
ENSG00000103274	11	NUBP1	0.396277	1.31611	0.158855	0.999979	43.4335	42.6448	49.5516	39.4896	30.189	34.87	52.1102	59.5696
ENSG00000230897	1	RPS18P12	0.638497	1.55671	0.159082	0.999979	54.7694	55.5658	20.6258	61.9486	20.6914	29.8886	33.8473	110.422
ENSG00000138756	19	BMP2K	0.444217	1.36058	0.159164	0.999979	60.1292	77.6368	164.907	103.407	73.7766	94.6472	54.7888	113.328
ENSG00000146540	15	C7orf50	0.577129	1.49188	0.159219	0.999979	21.7476	44.3085	24.8504	27.8343	18.9954	25.7374	26.5421	42.1346
ENSG00000133317	16	LGALS12	-0.739132	-1.66917	0.159365	0.999979	30.1262	9.31642	16.7988	10.6973	18.1473	18.2653	20.4545	8.71751
ENSG00000153786	13	ZDHHC7	-0.307187	-1.23729	0.159395	0.999979	136.646	135.144	104.521	113.945	146.536	141.141	114.448	100.251
ENSG00000125812	16	GZF1	-0.622673	-1.53973	0.159724	0.999979	43.4335	26.8956	12.5743	28.3133	46.81	19.9257	20.9415	34.87
ENSG00000197312	12	DDI2	0.396946	1.31672	0.160194	0.999979	38.4433	45.4176	46.2217	63.9178	38.8387	40.6817	37.4999	69.7401
ENSG00000205730	7	ITPRIPL2	0.529213	1.44314	0.160251	0.999979	24.0271	42.5339	28.4288	38.5316	20.1826	32.3793	29.4642	43.5875
ENSG00000076641	4	PAG1	-0.338936	-1.26482	0.160581	0.999979	90.0091	50.963	51.9373	65.0354	77.1686	55.626	57.4674	78.4576
ENSG00000281649	2	EBLN3P	-0.327328	-1.25469	0.161354	0.999979	73.7446	75.4741	72.4637	87.9734	107.018	95.4775	73.5388	49.3992
ENSG00000104331	9	BPNT2	0.400158	1.31965	0.161533	0.999979	52.3667	73.2005	96.4691	46.4614	45.6228	64.7586	51.6232	90.0809
ENSG00000101977	21	MCF2	-1.14927	-2.21802	0.161596	0.999979	5.4831	0.998188	5.36768	10.857	2.37442	28.2281	2.92207	5.81167
ENSG00000273320	1	AC007032.1	-0.781454	-1.71886	0.162254	0.999979	18.2975	5.93367	5.91439	11.1763	14.7553	9.96287	6.08765	15.9821
ENSG00000068383	19	INPP5A	-0.780863	-1.71816	0.16246	0.999979	8.44027	7.93005	5.71558	6.65256	10.6849	10.7931	4.87012	1.45292
ENSG00000269968	1	AC006064.4	0.361732	1.28497	0.162874	0.999979	104.795	158.324	134.142	88.5588	74.1158	122.045	122.24	138.027
ENSG00000196562	14	SULF2	0.461999	1.37745	0.163203	0.999979	145.086	457.78	331.802	316.076	304.434	234.127	253.733	203.409
ENSG00000136942	15	RPL35	0.418514	1.33655	0.163498	0.999979	192.216	252.708	168.535	141.992	107.697	159.406	185.551	280.413
ENSG00000189306	11	RRP7A	0.450495	1.36651	0.163712	0.999979	53.5372	39.0957	47.4642	70.5171	24.5922	49.8143	78.6524	53.758
ENSG00000115419	13	GLS	-0.410323	-1.32898	0.164347	0.999979	40.2299	35.8239	49.0049	47.1533	58.6821	65.5889	26.2986	46.4934
ENSG00000121289	18	CEP89	0.758087	1.69125	0.164447	0.999979	14.3546	13.0319	16.2521	18.0417	7.97126	9.96287	17.0454	30.5113
ENSG00000219481	10	NBPF1	0.769855	1.7051	0.164709	0.999979	7.70098	12.311	12.1767	17.7224	6.61445	11.6233	10.4708	20.3409
ENSG00000107140	16	TESK1	0.905792	1.87357	0.164869	0.999979	6.71525	7.65278	4.87067	6.59934	3.22243	0.830239	8.2792	11.6233
ENSG00000172661	19	WASHC2C	0.52006	1.43401	0.164921	0.999979	113.235	141.022	331.057	110.432	180.625	90.496	230.6	104.61
ENSG00000176624	12	MEX3C	-0.526884	-1.44081	0.164944	0.999979	36.1022	34.2157	21.1228	24.3217	45.962	29.8886	21.4285	30.5113
ENSG00000172493	22	AFF1	-0.341498	-1.26707	0.165102	0.999979	77.3178	96.7688	98.3578	71.209	123.47	111.252	64.529	75.5517
ENSG00000099139	14	PCSK5	-0.475	-1.38992	0.165259	0.999979	80.7679	49.9649	25.6953	62.6937	39.0083	89.6658	38.2304	78.4576
ENSG00000240344	9	PPIL3	0.731986	1.66092	0.165346	0.999979	8.87153	18.9656	16.8485	23.2573	14.4161	9.13263	17.0454	13.0763
ENSG00000178567	8	EPM2AIP1	-0.322563	-1.25055	0.166011	0.999979	60.8685	61.7767	63.0205	64.2371	85.4791	78.8727	46.2661	63.9284
ENSG00000138085	17	ATRAID	0.352167	1.27648	0.166183	0.999979	90.81	94.107	72.6128	97.5531	49.6932	82.1937	103.733	107.516
ENSG00000185651	15	UBE2L3	0.333296	1.25989	0.166496	0.999979	110.401	143.406	169.33	102.024	98.8776	120.385	127.11	149.651
ENSG00000100647	8	SUSD6	-0.400492	-1.31996	0.166541	0.999979	216.798	137.084	102.483	192.605	239.986	140.31	204.545	117.686
ENSG00000066654	14	THUMPD1	-0.325029	-1.25269	0.166623	0.999979	91.4876	83.6814	109.491	75.6795	117.703	101.289	78.4089	59.5696
ENSG00000102908	22	NFAT5	-0.394353	-1.31435	0.166791	0.999979	67.7686	73.6996	112.771	70.9429	135.342	111.252	52.1102	88.628
ENSG00000023892	11	DEF6	0.313388	1.24262	0.167056	0.999979	88.1608	125.883	135.236	139.544	102.778	115.403	127.354	95.8926
ENSG00000163867	17	ZMYM6	0.436476	1.3533	0.1676	0.999979	33.2682	33.8275	44.2834	56.733	39.8563	25.7374	35.3083	59.5696
ENSG00000132313	15	MRPL35	0.643268	1.56186	0.16771	0.999979	14.5394	22.182	31.3612	24.6411	15.0945	20.756	22.4025	29.0584
ENSG00000264229	1	RNU4ATAC	0.918967	1.89076	0.16775	0.999979	6.284	8.87278	6.9581	22.5655	4.91844	9.96287	5.11362	23.2467
ENSG00000129317	15	PUS7L	0.437146	1.35392	0.167863	0.999979	30.9887	45.6948	41.8977	67.1642	34.9379	43.1724	29.4642	61.0226
ENSG00000137193	14	PIM1	-0.406725	-1.32567	0.167971	0.999979	38.3817	46.5267	41.6989	49.4418	70.5542	54.7958	28.0032	37.7759
ENSG00000134830	6	C5AR2	-0.516262	-1.43024	0.168681	0.999979	41.8317	25.5647	19.7809	36.3496	44.266	28.2281	25.5681	27.6054
ENSG00000148926	10	ADM	-0.522265	-1.43621	0.168878	0.999979	25.1976	43.7539	31.1127	35.1787	64.1093	47.3236	19.724	26.1525
ENSG00000232187	1	FTH1P7	-0.551749	-1.46586	0.169227	0.999979	57.4185	23.7901	18.1905	35.8174	26.1186	44.0027	22.8895	49.3992
ENSG00000225689	2	AL008633.1	-2.46476	-5.52033	0.170167	0.999979	0	0	0	0	8.14086	84.6844	14.1233	14.5292
ENSG00000163874	11	ZC3H12A	-0.577021	-1.49177	0.170616	0.999979	32.837	34.3266	16.0533	27.9407	51.7284	26.5676	17.5324	30.5113
ENSG00000173545	5	ZNF622	0.390346	1.31071	0.170945	0.999979	34.5004	50.963	50.5456	34.8594	35.9555	32.3793	43.1005	46.4934
ENSG00000127124	16	HIVEP3	0.613337	1.52979	0.171048	0.999979	20.3306	47.4139	71.5691	20.4367	39.5171	22.4165	48.9447	18.8879
ENSG00000250155	2	AC008957.1	-0.796469	-1.73685	0.171529	0.999979	16.3261	4.21457	9.59224	11.1763	10.6849	19.0955	5.11362	15.9821
ENSG00000117151	13	CTBS	0.31521	1.24419	0.171587	0.999979	69.6785	97.0461	88.02	112.561	92.4327	65.5889	79.1394	98.7984
ENSG00000163512	14	AZI2	-0.303564	-1.23419	0.171754	0.999979	136.338	107.86	138.566	127.942	159.764	149.443	121.266	101.704
ENSG00000143878	10	RHOB	0.516732	1.43071	0.171775	0.999979	251.668	211.893	215.95	468.393	156.203	249.072	177.759	496.898
ENSG00000073849	16	ST6GAL1	0.388808	1.30931	0.171907	0.999979	55.3238	44.6412	59.1936	82.4385	52.0676	42.3422	94.7238	45.0405
ENSG00000100591	8	AHSA1	0.357377	1.28109	0.172898	0.999979	47.3148	50.963	60.0385	41.8313	35.2771	44.0027	52.3538	69.7401
ENSG00000038945	15	MSR1	0.849363	1.80171	0.173408	0.999979	9.24118	14.6955	30.9636	50.8255	7.29286	31.5491	15.0974	26.1525
ENSG00000198722	14	UNC13B	-0.920482	-1.89275	0.173505	0.999979	12.6912	9.64915	1.98803	4.73662	3.73123	19.0955	5.35713	10.1704
ENSG00000086300	16	SNX10	0.416641	1.33482	0.173706	0.999979	154.574	178.454	343.531	207.507	219.125	145.292	163.392	265.884
ENSG00000130844	19	ZNF331	-0.74074	-1.67103	0.173719	0.999979	34.1307	13.7528	9.04553	10.1651	18.8257	15.7745	14.8539	24.6996
ENSG00000182087	14	TMEM259	-0.580261	-1.49512	0.173814	0.999979	36.7183	24.9547	16.2521	36.0835	51.3892	24.0769	17.5324	33.4171
ENSG00000131127	14	ZNF141	0.695898	1.61989	0.173865	0.999979	12.3216	28.1711	42.2456	19.6916	19.6738	18.2653	14.3668	30.5113
ENSG00000125971	17	DYNLRB1	0.346814	1.27175	0.173918	0.999979	47.1916	56.7304	60.1379	43.215	35.6163	47.3236	59.4154	55.2109
ENSG00000167740	10	CYB5D2	0.741631	1.67207	0.173965	0.999979	10.6582	15.6937	9.94015	13.039	8.31047	4.98143	14.3668	17.435
ENSG00000237440	9	ZNF737	0.930165	1.90549	0.174697	0.999979	2.71074	6.32186	12.9222	15.1678	3.39203	10.7931	4.87012	8.71751
ENSG00000163660	12	CCNL1	-0.467409	-1.38262	0.174842	0.999979	306.253	149.673	355.808	301.707	539.841	214.202	230.113	242.637
ENSG00000115956	10	PLEK	-0.380387	-1.30169	0.175155	0.999979	1246.76	705.941	550.933	745.406	934.503	708.194	983.52	717.742
ENSG00000067057	18	PFKP	0.674362	1.59589	0.175286	0.999979	13.9234	19.7419	25.5959	21.0221	11.7025	15.7745	24.3506	17.435
ENSG00000127054	21	INTS11	0.368222	1.29076	0.176237	0.999979	74.8535	75.5296	53.9253	79.5646	52.4068	43.1724	101.542	59.5696
ENSG00000196502	12	SULT1A1	-0.332829	-1.25948	0.176309	0.999979	136.585	115.901	75.8433	111.444	116.177	133.668	130.032	72.6459
ENSG00000170515	14	PA2G4	0.349786	1.27437	0.176454	0.999979	50.6416	60.5013	52.6331	44.3859	36.8035	44.8329	55.2758	74.0988
ENSG00000125740	14	FOSB	-0.595966	-1.51148	0.176502	0.999979	471.793	100.928	216.397	397.237	554.427	154.424	402.272	185.974
ENSG00000136156	15	ITM2B	0.361598	1.28485	0.176598	0.999979	984.74	1445.15	1433.22	902.566	1053.9	900.809	966.718	1553.17
ENSG00000111875	8	ASF1A	0.627344	1.54472	0.177276	0.999979	15.4636	28.8365	25.4468	23.7363	19.165	14.1141	22.4025	26.1525
ENSG00000169230	10	PRELID1	0.428388	1.34573	0.177423	0.999979	170.407	139.691	258.046	126.026	121.265	130.348	140.016	292.037
ENSG00000133313	15	CNDP2	0.382877	1.30394	0.177537	0.999979	146.935	153.666	268.036	144.281	157.899	129.517	239.123	136.574
ENSG00000067992	16	PDK3	0.367716	1.29031	0.177944	0.999979	48.2389	105.364	81.3104	100.533	59.1909	92.9868	64.529	65.3813
ENSG00000178691	11	SUZ12	0.419526	1.33749	0.178173	0.999979	38.6897	45.2512	85.7338	44.9181	50.5412	36.5305	37.7434	71.193
ENSG00000115970	19	THADA	-0.367982	-1.29055	0.178461	0.999979	50.7033	43.033	33.9456	48.1645	41.7219	69.7401	37.7434	43.5875
ENSG00000105197	11	TIMM50	0.597548	1.51314	0.178625	0.999979	31.7896	30.4447	21.5204	31.9855	17.1297	15.7745	31.6558	55.2109
ENSG00000244462	8	RBM12	0.335378	1.26171	0.179119	0.999979	51.2577	66.1577	91.0517	56.0411	59.6997	52.3051	74.9998	50.8521
ENSG00000166925	9	TSC22D4	0.369361	1.29178	0.179205	0.999979	77.9955	68.4313	56.0127	78.5002	52.5764	39.0212	100.811	68.2872
ENSG00000136997	21	MYC	0.608006	1.52415	0.179605	0.999979	21.686	43.3103	20.6258	23.3106	17.8081	20.756	44.8051	18.8879
ENSG00000142534	7	RPS11	0.409198	1.32795	0.179759	0.999979	911.057	1321.82	786.464	734.123	486.077	883.374	972.806	1233.53
ENSG00000144744	17	UBA3	0.378629	1.30011	0.179849	0.999979	118.903	158.656	271.018	166.048	191.819	117.894	154.626	180.162
ENSG00000101224	18	CDC25B	0.733383	1.66253	0.180139	0.999979	10.2269	12.9764	9.49284	15.3275	6.61445	6.64191	15.5844	13.0763
ENSG00000140983	14	RHOT2	-0.395228	-1.31515	0.180638	0.999979	83.9099	60.8895	35.9833	76.4778	97.6904	50.6446	77.9219	43.5875
ENSG00000089057	15	SLC23A2	-0.440747	-1.35731	0.180841	0.999979	38.012	45.8057	27.3851	45.8228	57.1557	53.1353	39.4479	17.435
ENSG00000112062	11	MAPK14	-0.328682	-1.25587	0.181074	0.999979	104.733	71.315	76.2409	110.326	135.172	75.5517	81.5745	82.8163
ENSG00000196290	16	NIF3L1	0.663499	1.58392	0.181616	0.999979	11.7055	19.021	19.8803	20.4899	13.3985	10.7931	19.237	15.9821
ENSG00000134256	12	CD101	-0.415947	-1.33417	0.182207	0.999979	114.098	113.461	49.7504	54.6574	116.347	73.061	109.578	50.8521
ENSG00000196776	17	CD47	0.320677	1.24892	0.182485	0.999979	113.79	126.825	180.513	147.687	124.487	117.894	117.857	171.444
ENSG00000091490	11	SEL1L3	0.893199	1.85729	0.18287	0.999979	6.22239	6.7655	22.8623	20.7028	4.57924	15.7745	8.03569	20.3409
ENSG00000013441	16	CLK1	-0.435678	-1.35255	0.182968	0.999979	171.639	68.4868	113.169	166.101	194.872	122.045	74.0258	188.879
ENSG00000002919	15	SNX11	0.383414	1.30442	0.183239	0.999979	63.2096	54.4012	48.5576	76.8503	35.1075	50.6446	91.5582	50.8521
ENSG00000128739	23	SNRPN	0.776976	1.71354	0.183259	0.999979	12.5064	33.772	12.3258	18.3611	6.78405	19.0955	24.1071	17.435
ENSG00000138430	16	OLA1	0.352165	1.27648	0.183347	0.999979	62.1007	93.8297	84.6404	51.4642	57.6645	60.6074	58.4414	100.251
ENSG00000105849	6	POLR1F	-0.595227	-1.51071	0.183476	0.999979	33.6379	20.7956	25.0492	12.1343	25.2706	34.87	16.0714	31.9642
ENSG00000004799	8	PDK4	0.796695	1.73712	0.184685	0.999979	26.7994	32.1638	200.94	200.748	152.811	25.7374	113.23	47.9463
ENSG00000196628	20	TCF4	0.506105	1.42021	0.185552	0.999979	27.2923	28.7811	61.2313	65.1418	21.0306	56.4562	34.3343	50.8521
ENSG00000113595	15	TRIM23	-0.684374	-1.607	0.18674	0.999979	15.3404	12.8655	11.9779	17.7756	21.3698	30.7188	8.5227	18.8879
ENSG00000226479	4	TMEM185B	-0.680663	-1.60288	0.186838	0.999979	14.4162	9.31642	9.09523	13.4116	18.3169	14.1141	9.74023	5.81167
ENSG00000106789	13	CORO2A	-0.678703	-1.6007	0.186998	0.999979	28.6476	18.3001	9.74134	11.9214	17.4689	22.4165	15.0974	17.435
ENSG00000110203	9	FOLR3	0.753244	1.68558	0.187023	0.999979	21.5011	107.305	16.6994	30.7082	50.7108	8.30239	30.1947	45.0405
ENSG00000131724	11	IL13RA1	0.332402	1.25911	0.18711	0.999979	167.019	237.458	198.654	152.743	138.904	167.708	191.883	213.579
ENSG00000064607	17	SUGP2	-0.452405	-1.36832	0.187156	0.999979	90.2555	76.5832	37.027	103.141	153.15	49.8143	82.5485	59.5696
ENSG00000106628	12	POLD2	0.725461	1.65343	0.187194	0.999979	16.3877	23.4574	12.2761	16.9241	9.15847	9.13263	29.4642	14.5292
ENSG00000182923	19	CEP63	0.354764	1.27878	0.187368	0.999979	52.7979	76.2505	92.841	50.1337	49.0148	67.2494	54.0583	85.7222
ENSG00000173068	18	BNC2	-2.55303	-5.86867	0.18767	0.999979	7.0849	0	0	0	0.169601	3.32096	0.243506	4.35875
ENSG00000124702	18	KLHDC3	0.376319	1.29803	0.187738	0.999979	90.0091	90.4469	60.1379	100.267	51.898	66.4191	130.519	68.2872
ENSG00000166439	6	RNF169	-0.295876	-1.22763	0.187819	0.999979	68.816	74.0323	66.2511	64.7693	85.8183	83.8541	52.3538	63.9284
ENSG00000143771	12	CNIH4	0.345813	1.27087	0.187829	0.999979	46.9452	43.7539	56.1121	60.4052	37.8211	44.8329	45.2921	74.0988
ENSG00000141378	15	PTRH2	0.748211	1.67971	0.187958	0.999979	8.74831	14.3628	31.2121	15.2743	11.1937	14.1141	21.9155	8.71751
ENSG00000232973	13	CYP1B1-AS1	-0.615462	-1.53205	0.188135	0.999979	31.1736	12.7546	18.5881	22.4058	31.3762	22.4165	14.1233	27.6054
ENSG00000186141	9	POLR3C	0.30897	1.23882	0.188177	0.999979	48.3622	65.215	70.4756	49.2289	46.4708	53.9655	59.9024	59.5696
ENSG00000120262	10	CCDC170	0.491778	1.40618	0.188345	0.999979	22.9181	58.2276	32.6037	37.7865	22.0482	42.3422	29.2207	40.6817
ENSG00000088448	14	ANKRD10	-0.308716	-1.2386	0.188447	0.999979	82.3081	65.7695	66.6487	90.2087	110.919	72.2308	76.4608	56.6638
ENSG00000221817	10	PPP3CB-AS1	0.587243	1.50237	0.188675	0.999979	17.3734	25.3983	29.4725	21.7672	16.6209	18.2653	24.3506	30.5113
ENSG00000115520	8	COQ10B	-0.362641	-1.28578	0.188842	0.999979	75.2232	75.2523	41.9474	41.8313	81.0694	51.4748	44.3181	74.0988
ENSG00000124659	7	TBCC	0.552188	1.46631	0.189299	0.999979	18.4824	34.2711	26.8881	26.1312	18.8257	20.756	31.6558	20.3409
ENSG00000013573	17	DDX11	-0.735798	-1.66532	0.189468	0.999979	18.2359	8.37369	6.5108	16.179	23.0658	9.13263	11.2013	8.71751
ENSG00000136560	14	TANK	0.360222	1.28362	0.189577	0.999979	107.321	140.301	224.846	127.942	156.033	98.7984	126.38	158.368
ENSG00000178726	7	THBD	-0.658992	-1.57898	0.189584	0.999979	25.6905	13.8083	12.0276	23.896	33.7507	18.2653	11.4448	23.2467
ENSG00000136699	20	SMPD4	0.456968	1.37265	0.190259	0.999979	39.0594	39.2621	29.7707	43.8536	26.4578	19.9257	50.4057	36.323
ENSG00000115760	14	BIRC6	-0.327567	-1.2549	0.190266	0.999979	147.428	163.814	177.183	164.93	223.365	207.56	120.779	136.574
ENSG00000138639	18	ARHGAP24	-0.331272	-1.25812	0.190313	0.999979	51.1961	55.8985	43.0408	40.6072	66.3141	53.1353	37.7434	50.8521
ENSG00000114098	18	ARMC8	-0.281844	-1.21575	0.191371	0.999979	83.7867	65.1595	74.6505	77.2761	94.8072	78.8727	75.2433	58.1167
ENSG00000128284	19	APOL3	0.424837	1.34242	0.191902	0.999979	61.0534	59.6695	152.73	78.2341	96.5032	45.6631	100.811	63.9284
ENSG00000237264	4	FTH1P11	-0.443344	-1.35975	0.192425	0.999979	69.9865	31.4984	24.3534	43.1618	43.5875	36.5305	30.4382	63.9284
ENSG00000135525	18	MAP7	-0.72645	-1.65456	0.192912	0.999979	7.39294	8.31823	5.91439	6.759	11.0241	15.7745	4.38311	8.71751
ENSG00000100784	12	RPS6KA5	0.395343	1.31526	0.192975	0.999979	36.4102	42.9221	42.9414	65.8869	30.189	49.8143	36.7694	65.3813
ENSG00000108518	8	PFN1	0.341869	1.2674	0.193295	0.999979	1107.34	1510.15	1458.62	923.96	817.987	1185.58	1200.48	1477.62
ENSG00000168675	19	LDLRAD4	-0.380374	-1.30168	0.193399	0.999979	39.4906	37.4321	29.224	39.7557	43.2483	52.3051	31.6558	31.9642
ENSG00000164691	18	TAGAP	-0.44	-1.3566	0.193547	0.999979	202.69	65.9913	184.042	126.878	213.698	115.403	188.717	87.1751
ENSG00000148337	21	CIZ1	0.333017	1.25964	0.193773	0.999979	60.4989	81.4632	59.1439	48.9628	54.7812	38.191	61.607	81.3634
ENSG00000177971	8	IMP3	0.447987	1.36414	0.194354	0.999979	35.9174	41.4248	29.6216	43.8004	18.9954	35.7003	46.7531	43.5875
ENSG00000116678	20	LEPR	0.674366	1.59589	0.194371	0.999979	12.8144	21.7383	44.2337	27.3553	11.8721	29.0584	16.8019	27.6054
ENSG00000114853	15	ZBTB47	-0.670408	-1.59152	0.194483	0.999979	13.8618	7.20914	6.9084	9.79256	10.3457	14.9443	8.2792	8.71751
ENSG00000164211	13	STARD4	-0.575237	-1.48992	0.194974	0.999979	48.3005	12.5328	37.7726	27.6746	24.5922	52.3051	18.5064	46.4934
ENSG00000158050	5	DUSP2	-0.761944	-1.69577	0.195145	0.999979	11.6439	7.59732	3.57845	7.77019	9.66728	12.4536	3.40908	13.0763
ENSG00000156110	15	ADK	-0.552588	-1.46671	0.195368	0.999979	33.5763	26.0083	15.8048	32.1984	22.0482	53.9655	21.4285	27.6054
ENSG00000100348	10	TXN2	0.31031	1.23997	0.195697	0.999979	68.4463	81.0196	81.7577	57.6377	49.0148	68.0796	80.3569	82.8163
ENSG00000198839	10	ZNF277	0.385584	1.30639	0.196273	0.999979	48.4854	65.5477	88.3182	39.7025	40.1955	59.7772	45.7791	84.2693
ENSG00000164543	7	STK17A	-0.694182	-1.61797	0.196458	0.999979	14.8475	6.87641	9.94015	12.56	12.2113	21.5862	6.81816	14.5292
ENSG00000164442	10	CITED2	0.380849	1.30211	0.19663	0.999979	52.3667	40.8703	79.2727	52.4754	29.5106	58.947	61.607	69.7401
ENSG00000162231	14	NXF1	-0.353236	-1.27742	0.19692	0.999979	323.256	251.987	205.214	301.441	397.206	245.751	272.483	231.014
ENSG00000112977	16	DAP	-0.292868	-1.22507	0.197143	0.999979	70.0481	52.904	56.1618	45.1842	55.29	72.2308	56.0063	59.5696
ENSG00000248810	2	LINC02432	0.800306	1.74147	0.197296	0.999979	37.0263	10.7028	96.5685	112.614	14.0769	68.9098	19.9675	106.063
ENSG00000085224	23	ATRX	-0.374577	-1.29646	0.197361	0.999979	160.796	172.021	245.323	144.972	273.397	238.279	118.1	183.068
ENSG00000106392	11	C1GALT1	0.351303	1.27571	0.197774	0.999979	51.0113	59.4476	106.31	68.0157	76.8294	44.8329	62.581	74.0988
ENSG00000115295	20	CLIP4	-0.339996	-1.26575	0.197884	0.999979	50.58	39.4284	48.8061	58.8086	78.0166	48.1539	42.6135	43.5875
ENSG00000168116	14	KIAA1586	0.689809	1.61307	0.198209	0.999979	8.80992	18.4665	20.7252	12.8261	11.5329	10.7931	11.6883	20.3409
ENSG00000168234	13	TTC39C	-0.498212	-1.41246	0.198358	0.999979	40.7844	22.9029	23.757	45.876	25.6098	65.5889	34.3343	24.6996
ENSG00000184207	9	PGP	-0.748804	-1.6804	0.198391	0.999979	13.0609	8.04096	3.77726	8.67493	6.27525	17.435	7.06167	8.71751
ENSG00000241316	8	SUCLG2-AS1	-2.5032	-5.66943	0.198397	0.999979	3.69647	0	0	0	0.678405	4.15119	0.730518	2.90584
ENSG00000168071	22	CCDC88B	-0.370755	-1.29303	0.198441	0.999979	174.966	149.34	89.1631	174.723	232.693	124.536	169.237	103.157
ENSG00000136783	10	NIPSNAP3A	0.300659	1.23171	0.198596	0.999979	63.3945	96.7133	68.1894	78.2873	73.9462	56.4562	67.6946	92.9868
ENSG00000229989	4	MIR181A1HG	-0.840301	-1.79042	0.198734	0.999979	11.8903	6.48822	23.1605	6.49289	16.2817	34.0398	4.38311	17.435
ENSG00000167182	15	SP2	0.386558	1.30727	0.198778	0.999979	33.3914	48.0239	58.8954	33.4224	37.9907	31.5491	44.0746	39.2288
ENSG00000128609	16	NDUFA5	0.320933	1.24914	0.199498	0.999979	51.8738	71.2041	93.7356	59.2876	55.7988	65.5889	54.5453	79.9105
ENSG00000282826	2	FRG1CP	0.59055	1.50582	0.199555	0.999979	15.7716	28.3929	23.1108	37.0947	14.0769	27.3979	20.9415	30.5113
ENSG00000136286	16	MYO1G	0.389499	1.30994	0.199675	0.999979	410.616	373.6	301.783	412.671	234.389	262.356	542.288	353.059
ENSG00000117133	11	RPF1	0.340019	1.26577	0.199786	0.999979	50.0872	77.6923	78.2787	45.4503	49.1844	58.1167	49.1882	82.8163
ENSG00000169410	10	PTPN9	-0.482316	-1.39698	0.199874	0.999979	38.5049	35.0475	19.2342	33.1031	28.6626	55.626	22.4025	36.323
ENSG00000075651	16	PLD1	-0.442842	-1.35928	0.200028	0.999979	39.1826	32.3302	23.757	37.3075	30.8674	57.2865	26.2986	34.87
ENSG00000082213	18	C5orf22	0.352828	1.27706	0.20037	0.999979	36.1638	41.4803	58.0008	45.7696	42.9091	31.5491	42.6135	50.8521
ENSG00000103152	12	MPG	0.511093	1.42513	0.200383	0.999979	31.4816	35.4357	25.6953	33.0499	15.9425	26.5676	36.5259	47.9463
ENSG00000136888	8	ATP6V1G1	0.370314	1.29263	0.200662	0.999979	208.234	323.746	329.218	192.924	211.154	223.334	208.197	332.718
ENSG00000101162	4	TUBB1	0.865672	1.82219	0.200755	0.999979	2.83396	9.26097	10.4869	27.036	14.9249	4.98143	13.3928	8.71751
ENSG00000174437	17	ATP2A2	-0.274712	-1.20975	0.201083	0.999979	75.8392	63.4959	64.7104	64.7161	78.695	78.0425	56.2498	74.0988
ENSG00000263244	2	AC087190.3	-0.385712	-1.3065	0.201647	0.999979	200.595	181.171	89.2128	169.135	257.964	122.045	124.918	183.068
ENSG00000143799	14	PARP1	0.282916	1.21665	0.201715	0.999979	57.973	71.1486	61.9768	60.831	55.29	46.4934	70.6167	62.4755
ENSG00000112658	8	SRF	0.72561	1.6536	0.202113	0.999979	16.2029	20.9619	11.3815	14.9549	6.95366	10.7931	18.0194	31.9642
ENSG00000111269	3	CREBL2	0.291262	1.22371	0.202198	0.999979	68.0767	77.0823	108.894	85.8978	79.8822	67.2494	93.9933	69.7401
ENSG00000112282	18	MED23	-0.302177	-1.233	0.202218	0.999979	55.4471	46.5267	55.0684	59.9794	78.5254	56.4562	46.5096	49.3992
ENSG00000086065	14	CHMP5	0.323108	1.25102	0.202702	0.999979	68.0767	68.3759	115.554	80.15	72.759	67.2494	64.529	110.422
ENSG00000111684	11	LPCAT3	0.341842	1.26737	0.20303	0.999979	61.0534	101.261	55.6151	83.29	59.8693	69.7401	102.759	52.3051
ENSG00000124207	17	CSE1L	0.284162	1.2177	0.203081	0.999979	57.4185	62.2204	75.9427	62.5872	54.1028	54.7958	65.2596	74.0988
ENSG00000168818	10	STX18	0.414623	1.33295	0.203236	0.999979	30.9271	41.5357	48.3588	30.8146	33.9203	24.0769	41.1525	37.7759
ENSG00000105879	12	CBLL1	0.355414	1.27935	0.203467	0.999979	39.2442	66.9341	89.1631	48.3242	55.7988	54.7958	67.2076	39.2288
ENSG00000072135	13	PTPN18	0.336522	1.26271	0.204461	0.999979	181.065	255.093	292.141	195.106	206.914	191.785	207.954	271.696
ENSG00000074071	15	MRPS34	0.422711	1.34044	0.20471	0.999979	36.0406	47.0257	45.5756	27.0892	23.0658	35.7003	38.9609	55.2109
ENSG00000143933	19	CALM2	0.323546	1.2514	0.204944	0.999979	954.182	1235.09	914.394	1157.39	803.402	924.886	917.774	1374.46
ENSG00000196730	13	DAPK1	-0.369954	-1.29231	0.204947	0.999979	165.047	89.6151	127.88	178.874	231.506	112.912	155.357	106.063
ENSG00000169241	19	SLC50A1	0.496101	1.4104	0.205326	0.999979	29.2021	33.772	26.6396	30.4953	20.3522	20.756	32.8733	46.4934
ENSG00000163634	12	THOC7	0.392862	1.313	0.205525	0.999979	42.1398	53.1258	78.4278	35.7109	41.5523	43.1724	37.4999	77.0047
ENSG00000041357	16	PSMA4	0.386825	1.30751	0.20578	0.999979	155.498	179.175	312.469	155.51	140.26	189.294	144.399	265.884
ENSG00000052749	14	RRP12	-0.4368	-1.3536	0.205942	0.999979	193.51	85.3451	50.645	103.407	95.9944	97.9682	168.506	69.7401
ENSG00000131018	24	SYNE1	-0.416029	-1.33425	0.206044	0.999979	186.425	82.2951	138.963	195.851	117.534	260.695	97.4023	191.785
ENSG00000141068	14	KSR1	-0.340576	-1.26626	0.206491	0.999979	48.4854	36.1566	38.369	41.8845	49.354	44.8329	39.935	29.0584
ENSG00000053501	13	USE1	0.702215	1.627	0.206797	0.999979	12.6296	15.1946	9.98985	13.9438	7.63206	4.98143	18.9935	13.0763
ENSG00000245970	2	AP003352.1	0.711315	1.6373	0.206958	0.999979	11.5823	32.3857	15.606	16.3387	9.49768	19.0955	14.8539	29.0584
ENSG00000171488	15	LRRC8C	0.309953	1.23967	0.206985	0.999979	62.1007	63.3849	101.24	70.0381	74.6246	48.9841	79.8699	72.6459
ENSG00000149084	13	HSD17B12	-0.289183	-1.22195	0.207052	0.999979	74.0526	47.9685	52.5834	57.3716	60.2085	64.7586	66.7206	45.0405
ENSG00000166181	13	API5	0.307114	1.23723	0.207382	0.999979	120.998	155.717	212.023	147.527	157.56	118.724	149.026	155.462
ENSG00000147050	16	KDM6A	-0.313424	-1.24265	0.207527	0.999979	59.2051	67.655	78.4278	58.7022	86.6663	83.8541	49.6752	46.4934
ENSG00000163683	12	SMIM14	0.283366	1.21703	0.2076	0.999979	90.8716	120.06	135.136	138.799	121.435	93.817	112.5	113.328
ENSG00000186130	5	ZBTB6	0.742424	1.67298	0.207604	0.999979	5.54471	22.6811	13.4192	10.7505	8.81927	10.7931	13.3928	5.81167
ENSG00000158985	14	CDC42SE2	0.341549	1.26712	0.207814	0.999979	250.436	361.843	323.303	239.439	254.911	224.165	346.752	268.79
ENSG00000095380	11	NANS	0.330675	1.2576	0.207825	0.999979	42.4478	65.104	56.3606	42.4167	36.1251	53.1353	50.6492	58.1167
ENSG00000163444	12	TMEM183A	0.290924	1.22342	0.207944	0.999979	78.858	86.1769	70.9229	75.6795	53.2548	68.0796	91.8017	85.7222
ENSG00000171163	16	ZNF692	-0.646944	-1.56585	0.208218	0.999979	11.4591	8.04096	7.55451	10.3248	15.2641	11.6233	7.30518	7.26459
ENSG00000188177	14	ZC3H6	0.49536	1.40967	0.20864	0.999979	24.8896	33.2175	67.2948	31.6129	21.8786	43.1724	27.0291	47.9463
ENSG00000101425	14	BPI	0.619581	1.53643	0.208695	0.999979	17.1886	38.5966	36.3809	14.6888	13.5681	26.5676	34.5778	17.435
ENSG00000266412	6	NCOA4	0.310257	1.23993	0.208767	0.999979	959.789	1338.07	1094.56	1418.48	1152.27	911.602	1376.78	1018.5
ENSG00000251022	6	THAP9-AS1	-0.447052	-1.36325	0.209128	0.999979	61.4846	22.5147	28.23	46.6743	58.3429	26.5676	34.3343	55.2109
ENSG00000157107	14	FCHO2	-0.324251	-1.25201	0.209819	0.999979	45.2202	49.743	39.86	41.8313	54.2724	58.947	38.9609	36.323
ENSG00000163605	15	PPP4R2	-0.273083	-1.20839	0.209971	0.999979	68.3847	58.2276	69.0343	63.0662	77.847	75.5517	58.1979	53.758
ENSG00000005059	16	MCUB	0.455418	1.37118	0.210534	0.999979	86.0045	91.2788	143.536	47.6323	87.5143	51.4748	65.9901	177.256
ENSG00000179918	19	SEPHS2	0.307915	1.23792	0.210551	0.999979	39.9835	54.6785	60.5355	57.1055	46.81	45.6631	54.3018	40.6817
ENSG00000103495	14	MAZ	0.418081	1.33615	0.210974	0.999979	44.9121	51.9612	29.9198	46.5147	22.7266	38.191	42.6135	69.7401
ENSG00000061938	20	TNK2	-0.430213	-1.34743	0.211171	0.999979	47.9309	31.1102	26.8384	42.257	37.6515	44.8329	40.6655	15.9821
ENSG00000163220	11	S100A9	-0.311427	-1.24093	0.211704	0.999979	10248.6	4536.82	5215.5	7271.99	5450.14	8185.33	5590.89	9474.48
ENSG00000026103	22	FAS	0.373091	1.29512	0.211819	0.999979	38.4433	38.9293	78.4278	53.1672	55.9684	30.7188	56.0063	45.0405
ENSG00000214087	9	ARL16	-0.617038	-1.53372	0.212345	0.999979	22.5485	15.8046	9.98985	14.3163	24.5922	14.9443	16.0714	11.6233
ENSG00000115241	11	PPM1G	0.298435	1.22981	0.212395	0.999979	66.7829	81.1305	91.7973	57.8506	68.1797	52.3051	71.3472	88.628
ENSG00000183617	5	MRPL54	0.638216	1.5564	0.212443	0.999979	32.0977	27.3947	15.4569	33.1563	12.7201	15.7745	26.0551	62.4755
ENSG00000165819	12	METTL3	-0.396638	-1.31644	0.212595	0.999979	37.9504	29.4465	33.7468	40.0218	54.2724	36.5305	31.4123	27.6054
ENSG00000172466	16	ZNF24	0.303447	1.23409	0.212782	0.999979	118.041	205.738	160.285	150.933	157.899	116.233	138.798	151.103
ENSG00000144567	11	RETREG2	-0.340247	-1.26597	0.212951	0.999979	52.1818	40.0939	34.045	39.0638	41.8915	50.6446	43.1005	31.9642
ENSG00000153113	24	CAST	0.356636	1.28044	0.21296	0.999979	443.638	769.048	649.39	445.881	562.059	400.175	504.301	634.925
ENSG00000133935	7	ERG28	0.676423	1.59817	0.213051	0.999979	9.67243	15.971	14.6617	8.88781	6.61445	9.96287	13.3928	17.435
ENSG00000174749	6	FAM241A	0.561141	1.47544	0.213198	0.999979	23.1029	35.3248	79.72	25.0136	22.557	43.1724	20.211	55.2109
ENSG00000162769	13	FLVCR1	0.718577	1.64556	0.213262	0.999979	10.7814	16.6919	21.0234	41.1394	12.0417	21.5862	10.2272	30.5113
ENSG00000151806	14	GUF1	0.384286	1.30521	0.213634	0.999979	29.0789	43.3103	54.5217	35.0723	39.0083	28.2281	37.7434	39.2288
ENSG00000235750	10	KIAA0040	0.355241	1.2792	0.213667	0.999979	97.2788	94.717	194.429	115.967	122.961	88.8356	162.418	88.628
ENSG00000156256	15	USP16	-0.282726	-1.21649	0.213891	0.999979	73.5598	64.4386	78.7757	57.9571	76.8294	91.3263	55.2758	74.0988
ENSG00000110711	10	AIP	0.379093	1.30052	0.213908	0.999979	48.6702	46.8594	37.8223	48.1645	25.4402	38.191	63.7985	47.9463
ENSG00000167925	16	GHDC	0.548376	1.46244	0.214027	0.999979	27.9084	27.9493	19.93	34.8062	13.3985	19.9257	38.4739	29.0584
ENSG00000167699	13	GLOD4	0.30941	1.2392	0.21416	0.999979	58.1578	66.6013	48.3091	56.4137	49.6932	34.0398	64.2855	66.8342
ENSG00000106546	14	AHR	0.31326	1.24251	0.214297	0.999979	90.9332	104.144	170.921	118.575	127.54	82.1937	120.779	108.969
ENSG00000215717	7	TMEM167B	-0.300172	-1.23129	0.214739	0.999979	188.643	167.917	116.002	150.72	208.61	139.48	156.574	138.027
ENSG00000133250	14	ZNF414	0.896729	1.86184	0.214801	0.999979	5.97596	4.88003	3.32995	7.50408	2.71362	0.830239	5.11362	14.5292
ENSG00000179091	5	CYC1	0.425363	1.34291	0.214878	0.999979	62.84	55.5103	34.2935	60.5116	29.1714	37.3608	48.7012	101.704
ENSG00000164104	12	HMGB2	0.350213	1.27475	0.215082	0.999979	243.289	357.573	474.344	313.202	315.798	282.281	274.188	367.588
ENSG00000255857	6	PXN-AS1	0.71133	1.63731	0.215208	0.999979	6.46882	21.7383	21.1725	10.9102	11.7025	12.4536	17.5324	8.71751
ENSG00000188786	10	MTF1	0.339368	1.2652	0.215219	0.999979	71.958	154.996	125.892	84.1415	115.499	73.061	97.8893	84.2693
ENSG00000160014	17	CALM3	0.286458	1.21964	0.215299	0.999979	147.243	181.06	162.422	142.311	119.908	142.801	168.75	180.162
ENSG00000164062	13	APEH	0.336629	1.2628	0.215507	0.999979	88.5921	83.5151	62.0762	77.9147	50.3716	55.626	115.422	74.0988
ENSG00000185619	18	PCGF3	-0.370628	-1.29292	0.215766	0.999979	65.4891	76.0841	40.1582	79.7242	113.803	57.2865	66.2336	40.6817
ENSG00000113108	20	APBB3	-0.683367	-1.60588	0.215884	0.999979	23.7806	16.0265	8.79703	27.0892	44.6052	12.4536	14.6104	18.8879
ENSG00000185215	11	TNFAIP2	-0.345523	-1.27061	0.216108	0.999979	396.939	323.912	278.374	411.5	540.519	320.472	307.548	331.265
ENSG00000123575	9	FAM199X	-0.321097	-1.24928	0.216911	0.999979	46.7603	54.8449	43.6372	51.6771	68.6885	58.1167	44.8051	30.5113
ENSG00000141510	18	TP53	0.425062	1.34263	0.217421	0.999979	30.9887	31.4429	37.7726	51.5706	20.861	41.5119	46.5096	36.323
ENSG00000189050	16	RNFT1	0.408036	1.32688	0.217849	0.999979	30.3111	41.1475	70.6744	36.456	47.1492	26.5676	36.5259	47.9463
ENSG00000174238	15	PITPNA	-0.373201	-1.29522	0.218155	0.999979	46.2059	32.9402	46.669	29.7502	40.1955	54.7958	41.6395	26.1525
ENSG00000100425	18	BRD1	-0.487232	-1.40175	0.218298	0.999979	27.2923	27.672	23.0611	24.4814	32.9027	36.5305	20.698	15.9821
ENSG00000108561	8	C1QBP	0.671627	1.59287	0.218449	0.999979	27.7851	46.0276	45.7247	10.857	18.4865	24.0769	15.8279	72.6459
ENSG00000158796	17	DEDD	0.306874	1.23702	0.218562	0.999979	55.9399	54.4012	50.3965	58.7554	45.2836	34.87	67.6946	55.2109
ENSG00000156920	11	ADGRG4	-2.21788	-4.6521	0.218572	0.999979	0	0	0	0	9.49768	85.5146	15.8279	18.8879
ENSG00000136161	13	RCBTB2	-0.295839	-1.2276	0.218793	0.999979	180.573	125.273	136.429	172.221	213.698	136.159	147.321	142.386
ENSG00000141642	9	ELAC1	0.722049	1.64952	0.218833	0.999979	4.7438	8.09641	13.9162	10.9102	5.42724	9.96287	7.06167	13.0763
ENSG00000129003	19	VPS13C	-0.344053	-1.26932	0.218878	0.999979	320.176	322.969	428.122	338.642	515.758	470.745	278.327	345.795
ENSG00000023516	9	AKAP11	0.331794	1.25858	0.219249	0.999979	47.5613	46.083	74.3026	72.6459	39.0083	66.4191	49.9187	74.0988
ENSG00000105732	13	ZNF574	0.694395	1.61821	0.219502	0.999979	7.45455	14.5292	6.8587	13.039	9.49768	4.15119	14.1233	10.1704
ENSG00000145365	11	TIFA	0.777287	1.7139	0.21951	0.999979	7.39294	9.37188	29.9695	13.2519	6.10565	16.6048	9.98374	20.3409
ENSG00000105700	11	KXD1	0.268489	1.20455	0.219634	0.999979	85.0188	94.0515	92.8907	76.6907	69.1973	73.061	97.8893	98.7984
ENSG00000253738	2	OTUD6B-AS1	0.524459	1.43839	0.219857	0.999979	22.3636	26.6738	68.8355	35.2319	23.405	39.8515	20.9415	50.8521
ENSG00000170242	19	USP47	-0.289242	-1.222	0.220203	0.999979	87.6063	79.3005	111.081	81.7466	100.234	128.687	84.74	65.3813
ENSG00000235903	9	CPB2-AS1	0.422768	1.3405	0.220473	0.999979	23.7806	44.1421	43.1899	32.7838	36.1251	26.5676	44.3181	26.1525
ENSG00000169249	13	ZRSR2	-0.348875	-1.27357	0.221196	0.999979	46.3907	46.8594	78.8254	40.9265	72.5894	78.8727	45.5356	40.6817
ENSG00000170632	14	ARMC10	-0.870119	-1.82781	0.221331	0.999979	5.11345	4.27003	2.83294	9.42002	4.91844	15.7745	3.89609	0
ENSG00000188153	14	COL4A5	-2.2466	-4.74565	0.221518	0.999979	0	0	0	0	10.0065	113.743	13.8798	30.5113
ENSG00000136630	13	HLX	-0.552393	-1.46652	0.221598	0.999979	30.6807	15.1946	19.5324	17.9353	28.6626	22.4165	18.0194	24.6996
ENSG00000109436	8	TBC1D9	-0.321718	-1.24982	0.221781	0.999979	60.9302	76.4168	59.5912	79.0856	83.7831	107.101	44.3181	72.6459
ENSG00000135002	12	RFK	0.436032	1.35288	0.221853	0.999979	23.719	37.1548	53.3786	32.0387	36.1251	24.0769	35.3083	30.5113
ENSG00000178971	16	CTC1	-0.499078	-1.41331	0.222033	0.999979	34.6852	26.0638	17.5941	35.6045	43.9267	30.7188	33.1168	14.5292
ENSG00000124098	10	FAM210B	0.437051	1.35383	0.222326	0.999979	30.5575	40.3157	29.721	30.2292	22.7266	26.5676	33.3603	50.8521
ENSG00000145780	8	FEM1C	-0.275692	-1.21057	0.222768	0.999979	65.1811	46.083	52.1361	49.2289	58.8517	60.6074	47.2401	65.3813
ENSG00000139278	10	GLIPR1	0.307111	1.23723	0.22279	0.999979	725.494	1075.6	943.37	777.657	816.97	678.305	870.533	913.886
ENSG00000134352	20	IL6ST	-0.352376	-1.27666	0.222871	0.999979	175.644	158.435	258.593	152.157	304.604	189.294	147.078	156.915
ENSG00000135363	12	LMO2	0.2945	1.22646	0.223255	0.999979	48.1157	53.2922	50.7942	59.7133	44.266	44.0027	48.7012	72.6459
ENSG00000269514	3	AC024257.3	0.827318	1.77438	0.223365	0.999979	6.53043	23.1801	23.1108	6.06713	4.57924	17.435	9.25322	18.8879
ENSG00000187796	15	CARD9	-0.29919	-1.23045	0.223439	0.999979	87.4215	73.0895	48.4085	71.6347	85.6487	68.0796	82.792	49.3992
ENSG00000105723	13	GSK3A	0.668789	1.58974	0.223578	0.999979	9.79565	13.6974	14.9102	9.42002	6.27525	10.7931	13.6363	20.3409
ENSG00000133639	6	BTG1	-0.391629	-1.31187	0.223759	0.999979	497.791	226.09	215.602	355.034	354.297	304.698	222.077	460.575
ENSG00000214652	6	ZNF727	-1.41178	-2.66065	0.223891	0.999979	7.26972	1.77456	0	2.18204	1.01761	6.64191	0.974023	5.81167
ENSG00000177733	7	HNRNPA0	-0.32269	-1.25066	0.224054	0.999979	117.178	94.0515	58.6469	101.225	71.2326	133.668	97.4023	72.6459
ENSG00000136450	13	SRSF1	0.307873	1.23788	0.224056	0.999979	47.3764	48.8003	55.8139	69.5591	55.7988	34.0398	56.2498	58.1167
ENSG00000142512	15	SIGLEC10	-0.412036	-1.33056	0.224593	0.999979	138.802	55.1776	90.6541	152.37	193.515	63.9284	92.7757	110.422
ENSG00000167604	15	NFKBID	-0.654202	-1.57374	0.224862	0.999979	35.3629	23.2356	7.60421	21.4478	36.6339	14.1141	13.3928	29.0584
ENSG00000169896	18	ITGAM	-0.369563	-1.29196	0.225309	0.999979	585.706	555.991	310.232	539.975	707.746	509.767	601.703	315.283
ENSG00000280088	1	AC126474.2	0.688301	1.61138	0.22535	0.999979	9.05635	10.1482	18.7372	9.47324	9.15847	6.64191	9.98374	21.7938
ENSG00000101132	10	PFDN4	0.514126	1.42813	0.225557	0.999979	26.1217	40.1493	38.0211	19.7448	18.9954	26.5676	25.5681	49.3992
ENSG00000158669	11	GPAT4	-0.301169	-1.23214	0.225802	0.999979	96.7243	88.3396	57.2055	91.9117	111.767	84.6844	99.5939	56.6638
ENSG00000111885	7	MAN1A1	0.362422	1.28558	0.225811	0.999979	47.4996	62.7749	52.1858	95.1049	39.0083	74.7215	46.9966	84.2693
ENSG00000174720	16	LARP7	0.392796	1.31294	0.226543	0.999979	79.967	86.0105	151.388	57.3716	68.6885	78.0425	59.9024	146.745
ENSG00000196547	15	MAN2A2	-0.322896	-1.25084	0.22671	0.999979	96.9091	77.8587	60.2373	108.836	137.886	66.4191	77.1914	81.3634
ENSG00000072401	15	UBE2D1	0.324037	1.25183	0.227467	0.999979	173.611	203.63	300.64	233.372	221.16	170.199	193.587	249.902
ENSG00000113851	15	CRBN	0.257881	1.19572	0.227581	0.999979	96.2931	113.572	105.564	109.262	93.6199	88.0053	102.029	129.31
ENSG00000186376	15	ZNF75D	-0.467976	-1.38317	0.227686	0.999979	27.4155	24.012	23.3593	25.3862	31.8851	36.5305	20.4545	20.3409
ENSG00000213533	13	STIMATE	-0.635062	-1.553	0.227702	0.999979	14.4162	11.0355	9.29404	13.039	18.3169	17.435	6.81816	14.5292
ENSG00000270069	1	MIR222HG	-0.713428	-1.6397	0.227771	0.999979	7.57776	5.10185	6.16289	6.28001	7.97126	9.96287	5.60063	0
ENSG00000131368	8	MRPS25	-0.385447	-1.30626	0.228063	0.999979	41.2156	31.6093	26.4408	36.5624	47.3188	34.87	26.0551	40.6817
ENSG00000108107	15	RPL28	0.371207	1.29343	0.228064	0.999979	249.08	306	412.119	203.196	171.976	299.716	277.353	353.059
ENSG00000130813	18	SHFL	0.324074	1.25186	0.228197	0.999979	41.7701	55.0667	83.1493	47.9516	53.2548	46.4934	64.2855	39.2288
ENSG00000118655	7	DCLRE1B	0.646766	1.56565	0.228232	0.999979	14.1698	14.4737	13.6677	17.5095	7.80166	9.13263	21.9155	14.5292
ENSG00000169967	16	MAP3K2	-0.294813	-1.22673	0.228652	0.999979	164.678	173.075	177.183	185.793	242.7	202.578	134.659	155.462
ENSG00000182782	8	HCAR2	-0.67034	-1.59145	0.230041	0.999979	18.3591	5.49003	13.3198	7.71696	16.4513	9.96287	7.30518	15.9821
ENSG00000218739	10	CEBPZOS	0.409265	1.32801	0.230192	0.999979	28.5244	38.9293	32.3055	33.0499	25.7794	27.3979	31.8993	47.9463
ENSG00000196458	11	ZNF605	0.766322	1.70093	0.23038	0.999979	7.76259	24.8992	29.4228	8.46205	7.29286	19.0955	8.76621	21.7938
ENSG00000127952	17	STYXL1	-0.441993	-1.35848	0.230748	0.999979	56.248	23.4574	23.9558	28.739	32.0547	33.2096	29.4642	50.8521
ENSG00000136271	11	DDX56	0.367748	1.29034	0.231039	0.999979	48.1773	39.8721	36.7288	48.3242	25.7794	33.2096	52.1102	59.5696
ENSG00000148400	13	NOTCH1	-0.38307	-1.30411	0.231484	0.999979	54.0917	50.9076	33.4486	76.2649	85.6487	56.4562	61.8505	23.2467
ENSG00000133706	19	LARS1	0.257016	1.195	0.231564	0.999979	93.8903	120.282	130.614	105.483	96.8424	98.7984	114.448	101.704
ENSG00000143507	18	DUSP10	-0.445033	-1.36134	0.231937	0.999979	43.7416	21.6829	25.2977	32.7838	34.7683	36.5305	39.4479	20.3409
ENSG00000078403	17	MLLT10	-0.328839	-1.256	0.232052	0.999979	45.4666	55.0113	57.9511	38.5848	60.0389	75.5517	34.5778	50.8521
ENSG00000189343	7	RPS2P46	0.400053	1.31956	0.232058	0.999979	45.0969	59.004	31.8582	42.1506	20.6914	43.1724	55.0323	50.8521
ENSG00000182180	14	MRPS16	0.327933	1.25521	0.232154	0.999979	53.8453	51.3512	45.6253	69.3995	40.5347	42.3422	77.1914	40.6817
ENSG00000137478	15	FCHSD2	-0.256769	-1.1948	0.232215	0.999979	92.7814	80.0214	70.9727	84.4076	107.188	77.2122	77.1914	77.0047
ENSG00000113318	11	MSH3	0.470032	1.38514	0.232298	0.999979	25.3208	73.9768	33.2498	36.935	27.3058	44.8329	23.8636	53.758
ENSG00000122257	20	RBBP6	-0.338556	-1.26449	0.232518	0.999979	84.3411	94.4951	130.117	68.0157	117.873	143.631	57.9544	103.157
ENSG00000151923	18	TIAL1	0.268676	1.2047	0.23299	0.999979	62.3471	62.6086	67.0463	71.4751	50.202	60.6074	67.2076	82.8163
ENSG00000099290	17	WASHC2A	0.313522	1.24274	0.233145	0.999979	79.7205	134.589	141.299	78.2873	114.99	74.7215	111.769	91.5338
ENSG00000122644	13	ARL4A	-0.340089	-1.26584	0.233177	0.999979	68.6311	31.5538	55.3169	41.5652	57.3253	48.1539	38.9609	71.193
ENSG00000164346	10	NSA2	0.377719	1.29929	0.233203	0.999979	69.3704	108.913	122.264	49.2821	59.6997	84.6844	57.4674	126.404
ENSG00000196865	4	NHLRC2	0.451127	1.36711	0.23339	0.999979	21.5011	35.3248	34.6414	45.5567	24.4226	34.0398	24.3506	39.2288
ENSG00000161921	17	CXCL16	-0.30078	-1.23181	0.233621	0.999979	163.938	140.024	88.1691	97.6595	153.828	104.61	140.503	108.969
ENSG00000169504	15	CLIC4	0.312227	1.24162	0.233983	0.999979	87.2983	139.691	132.9	75.3069	112.446	72.2308	121.509	94.4397
ENSG00000101189	7	MRGBP	-0.61309	-1.52953	0.234496	0.999979	15.6484	14.8619	12.4252	10.2715	18.3169	22.4165	8.2792	15.9821
ENSG00000162444	12	RBP7	0.303361	1.23402	0.235237	0.999979	118.718	122.943	160.682	93.8276	91.2455	107.101	110.795	169.991
ENSG00000103507	14	BCKDK	0.273852	1.20903	0.235291	0.999979	99.4351	116.012	87.7715	103.514	80.5606	77.2122	125.162	85.7222
ENSG00000075856	12	SART3	0.337438	1.26351	0.235503	0.999979	37.6424	39.1512	58.4481	43.0553	37.8211	34.0398	53.0843	34.87
ENSG00000055483	19	USP36	-0.541512	-1.4555	0.235844	0.999979	45.9594	32.7738	11.5803	26.8763	44.4356	24.9072	44.5616	15.9821
ENSG00000100823	12	APEX1	0.295193	1.22705	0.23617	0.999979	89.1465	113.073	84.4913	72.6991	55.9684	85.5146	105.682	94.4397
ENSG00000229152	2	ANKRD10-IT1	-0.624629	-1.54181	0.236275	0.999979	12.3216	9.53824	8.15092	11.1763	17.6385	13.2838	6.08765	13.0763
ENSG00000185946	16	RNPC3	-0.315178	-1.24416	0.236643	0.999979	43.8032	41.4803	49.4522	51.6238	66.6533	61.4377	33.3603	55.2109
ENSG00000146676	10	PURB	-0.382045	-1.30319	0.23692	0.999979	42.263	45.7503	26.4905	40.5008	39.8563	60.6074	24.3506	45.0405
ENSG00000144228	9	SPOPL	-0.254002	-1.19251	0.237009	0.999979	110.833	110.355	105.813	108.038	137.377	123.706	91.3147	103.157
ENSG00000175376	9	EIF1AD	0.477083	1.39193	0.237116	0.999979	21.2547	34.3266	33.7468	23.5767	21.5394	20.756	31.1687	23.2467
ENSG00000043462	13	LCP2	0.38968	1.3101	0.237139	0.999979	163.754	221.653	399.345	179.513	261.186	149.443	273.944	178.709
ENSG00000100055	21	CYTH4	0.347558	1.27241	0.237201	0.999979	235.527	244.667	172.909	267.113	184.865	152.764	336.525	196.144
ENSG00000075568	17	TMEM131	-0.312442	-1.24181	0.237411	0.999979	89.5778	89.8369	130.514	81.2676	138.564	129.517	65.7466	113.328
ENSG00000095585	17	BLNK	0.92072	1.89306	0.237697	0.999979	2.40271	4.21457	21.9677	6.59934	2.03522	12.4536	6.08765	8.71751
ENSG00000214021	16	TTLL3	-0.620387	-1.53729	0.237734	0.999979	13.4305	12.311	17.3953	14.0502	23.7442	23.2467	7.79219	13.0763
ENSG00000229124	7	VIM-AS1	-0.532167	-1.4461	0.238002	0.999979	33.8227	19.4647	14.2641	25.7587	27.1362	29.0584	29.7077	13.0763
ENSG00000133805	15	AMPD3	0.338278	1.26425	0.238204	0.999979	32.3441	49.4658	41.2516	54.4445	44.4356	31.5491	46.5096	34.87
ENSG00000138073	14	PREB	0.312647	1.24198	0.238276	0.999979	48.9782	49.7985	40.9037	54.551	35.9555	36.5305	53.3278	58.1167
ENSG00000153140	9	CETN3	0.736789	1.66646	0.238475	0.999979	4.92863	6.10004	15.3078	13.4116	4.57924	11.6233	6.57466	14.5292
ENSG00000261738	7	MIR3976HG	-2.16302	-4.47852	0.239344	0.999979	0	0	0	0	11.5329	122.045	14.3668	36.323
ENSG00000180773	15	SLC36A4	-0.262751	-1.19976	0.239413	0.999979	86.1894	82.1287	82.205	91.4327	96.8424	111.252	62.581	88.628
ENSG00000115414	21	FN1	1.12977	2.18823	0.23999	0.999979	0.431255	35.5466	15.2581	3.93831	2.71362	18.2653	4.38311	13.0763
ENSG00000081479	15	LRP2	-2.14764	-4.43102	0.240461	0.999979	3.26522	0	0.0497007	0	0.848007	5.81167	0.730518	4.35875
ENSG00000148343	18	MIGA2	-0.668149	-1.58903	0.240539	0.999979	22.1788	15.1946	6.6599	22.8316	27.645	21.5862	22.646	5.81167
ENSG00000218283	2	MORF4L1P1	0.286398	1.21959	0.240556	0.999979	54.8926	70.2613	68.8852	45.1309	44.4356	54.7958	61.3635	68.2872
ENSG00000055130	17	CUL1	0.467267	1.38249	0.24079	0.999979	78.55	92.6651	265.949	85.8446	143.992	73.061	168.993	65.3813
ENSG00000163659	13	TIPARP	-0.31175	-1.24121	0.240863	0.999979	49.2863	39.4284	45.1283	58.8086	70.7238	49.8143	49.4317	31.9642
ENSG00000164430	17	CGAS	0.463079	1.37848	0.240995	0.999979	21.994	30.0566	64.7104	32.7306	42.0611	20.756	38.2304	29.0584
ENSG00000139626	16	ITGB7	0.453444	1.36931	0.241208	0.999979	25.6905	33.9384	29.3234	28.8455	21.8786	20.756	37.7434	26.1525
ENSG00000154803	13	FLCN	0.618003	1.53475	0.241344	0.999979	14.3546	16.3592	13.7174	26.0248	8.81927	14.1141	20.9415	17.435
ENSG00000128245	15	YWHAH	0.337821	1.26385	0.241596	0.999979	35.3013	39.4284	45.4265	39.3299	32.3939	31.5491	42.857	43.5875
ENSG00000278730	1	AC005332.6	-0.431409	-1.34855	0.241629	0.999979	33.6995	29.3911	22.9617	31.7726	30.189	48.1539	25.8116	26.1525
ENSG00000139973	16	SYT16	-2.17245	-4.50789	0.241768	0.999979	0	0	0	0	13.7377	166.878	14.1233	53.758
ENSG00000113621	15	TXNDC15	0.397319	1.31706	0.241795	0.999979	33.8227	32.6075	35.0887	42.3635	28.8322	21.5862	45.0486	31.9642
ENSG00000106266	11	SNX8	0.672	1.59328	0.241799	0.999979	14.3546	15.5274	9.79104	15.9129	6.27525	8.30239	22.4025	14.5292
ENSG00000136451	9	VEZF1	0.285181	1.21856	0.241831	0.999979	79.0429	137.972	128.029	88.8249	108.545	85.5146	108.604	87.1751
ENSG00000110719	10	TCIRG1	-0.379575	-1.30096	0.241885	0.999979	493.109	328.404	213.962	442.049	518.641	313	470.94	241.184
ENSG00000078177	14	N4BP2	0.393782	1.31383	0.241946	0.999979	25.3824	36.7111	44.0846	51.3577	32.3939	36.5305	26.0551	46.4934
ENSG00000105323	17	HNRNPUL1	0.319947	1.24828	0.241991	0.999979	189.198	289.752	250.194	171.742	211.493	160.236	257.873	197.597
ENSG00000107758	16	PPP3CB	0.322796	1.25075	0.242005	0.999979	46.0211	39.6502	50.993	55.6154	37.8211	39.0212	43.5875	74.0988
ENSG00000079616	13	KIF22	0.583095	1.49806	0.242025	0.999979	23.8422	32.0529	14.8108	26.9828	17.4689	9.96287	25.5681	33.4171
ENSG00000162409	11	PRKAA2	-2.17836	-4.52638	0.242083	0.999979	0	0	0	0	6.61445	130.348	13.6363	37.7759
ENSG00000167470	12	MIDN	-0.344098	-1.26936	0.242254	0.999979	89.393	74.5868	37.1264	64.7693	55.6292	91.3263	47.2401	91.5338
ENSG00000001461	17	NIPAL3	0.56507	1.47946	0.242973	0.999979	18.852	22.6256	19.433	27.6746	15.6033	15.7745	19.724	37.7759
ENSG00000138663	9	COPS4	0.290377	1.22296	0.243093	0.999979	43.0023	50.8521	49.7504	54.1252	38.4995	47.3236	46.5096	62.4755
ENSG00000184897	6	H1-10	0.470896	1.38597	0.243266	0.999979	49.2863	49.6876	21.9677	55.1364	25.101	29.0584	32.6298	88.628
ENSG00000185201	17	IFITM2	0.298472	1.22984	0.243378	0.999979	153.157	173.352	222.958	136.67	117.873	168.539	196.509	167.086
ENSG00000169733	12	RFNG	-0.791661	-1.73107	0.243672	0.999979	8.31706	7.26459	2.38564	10.4844	7.12326	17.435	8.5227	0
ENSG00000090061	17	CCNK	0.297375	1.22891	0.243813	0.999979	51.6274	55.0113	70.8732	43.2682	42.9091	48.1539	51.6232	77.0047
ENSG00000108010	12	GLRX3	0.316426	1.24524	0.243819	0.999979	45.5898	52.5158	41.7983	47.8984	30.0194	44.8329	55.0323	52.3051
ENSG00000198947	17	DMD	-2.14147	-4.41211	0.243906	0.999979	0	0	0	0	17.4689	221.674	30.1947	61.0226
ENSG00000082701	17	GSK3B	-0.261586	-1.1988	0.244064	0.999979	91.5492	104.532	88.3182	97.3934	128.219	105.44	84.253	72.6459
ENSG00000124767	7	GLO1	0.270566	1.20628	0.24409	0.999979	54.7694	70.4277	53.4283	64.0774	57.1557	41.5119	66.9641	56.6638
ENSG00000102007	11	PLP2	0.322825	1.25078	0.244214	0.999979	305.636	377.925	380.409	257.534	222.347	304.698	375.486	342.889
ENSG00000156113	24	KCNMA1	1.30115	2.46424	0.244258	0.999979	0	7.54187	26.7887	5.48171	1.35681	12.4536	2.67856	8.71751
ENSG00000124104	19	SNX21	-0.577565	-1.49233	0.244426	0.999979	30.8039	23.1801	10.8845	22.5122	20.6914	34.0398	26.2986	10.1704
ENSG00000140319	11	SRP14	0.362915	1.28602	0.24476	0.999979	203.491	338.718	387.069	190.476	209.627	277.3	206.493	355.965
ENSG00000074319	13	TSG101	0.248034	1.18759	0.244806	0.999979	84.2179	87.3415	92.344	88.1863	71.2326	73.061	100.568	84.2693
ENSG00000157637	13	SLC38A10	-0.352747	-1.27699	0.244912	0.999979	295.286	214	124.649	219.321	265.596	201.748	288.554	148.198
ENSG00000179912	20	R3HDM2	0.315756	1.24466	0.246155	0.999979	43.3719	61.6104	58.7463	37.9994	43.5875	40.6817	43.1005	68.2872
ENSG00000257027	1	AC010186.3	0.651205	1.57048	0.246333	0.999979	8.25545	13.8637	9.79104	18.4143	9.49768	9.13263	8.2792	21.7938
ENSG00000174891	13	RSRC1	0.471199	1.38626	0.246342	0.999979	24.6431	34.2157	41.3013	22.1929	21.5394	25.7374	25.3246	45.0405
ENSG00000151151	6	IPMK	0.33016	1.25715	0.246496	0.999979	63.3329	79.1341	130.564	127.197	112.615	61.4377	74.9998	85.7222
ENSG00000111328	7	CDK2AP1	0.434798	1.35172	0.246748	0.999979	24.3351	38.9848	30.7151	29.6438	21.8786	28.2281	32.3863	34.87
ENSG00000135336	16	ORC3	0.51251	1.42653	0.246753	0.999979	19.5297	21.2392	32.057	27.9407	22.3874	14.9443	23.6201	33.4171
ENSG00000154589	7	LY96	0.396425	1.31624	0.246796	0.999979	50.3336	43.1994	34.7905	67.8028	25.6098	44.8329	40.422	84.2693
ENSG00000183019	7	MCEMP1	-0.318544	-1.24707	0.246964	0.999979	51.1345	35.0475	35.1384	44.652	43.2483	53.1353	48.4577	30.5113
ENSG00000155393	13	HEATR3	-0.409743	-1.32845	0.247084	0.999979	45.5898	26.1193	23.0611	36.4028	37.3123	37.3608	22.8895	47.9463
ENSG00000228315	12	GUSBP11	-0.848185	-1.80024	0.247208	0.999979	8.93314	6.65459	1.83893	13.997	21.5394	6.64191	10.4708	0
ENSG00000138439	12	FAM117B	-0.312065	-1.24148	0.247424	0.999979	49.2247	33.5502	48.0109	40.2879	57.4949	41.5119	41.396	36.323
ENSG00000047410	14	TPR	-0.318795	-1.24729	0.247428	0.999979	167.758	183.445	239.856	151.253	285.609	223.334	145.86	183.068
ENSG00000188243	13	COMMD6	0.28853	1.2214	0.247632	0.999979	80.5214	69.9286	89.6104	86.8558	56.6468	78.0425	72.5647	126.404
ENSG00000143436	11	MRPL9	0.539025	1.45299	0.247664	0.999979	17.8663	27.1729	22.1665	21.9268	14.2465	19.0955	25.0811	27.6054
ENSG00000163221	9	S100A12	-0.390718	-1.31105	0.247808	0.999979	837.251	488.391	301.336	608.363	492.013	702.382	365.259	826.71
ENSG00000100106	22	TRIOBP	-0.255928	-1.1941	0.248176	0.999979	71.6499	69.9286	51.987	57.4249	69.3669	71.4006	58.4414	58.1167
ENSG00000078043	16	PIAS2	0.521315	1.43526	0.248322	0.999979	22.302	24.5665	48.7564	72.5395	20.013	51.4748	20.9415	52.3051
ENSG00000168724	17	DNAJC21	0.42763	1.34502	0.248353	0.999979	28.586	44.8076	61.3307	25.2797	27.4754	39.0212	26.0551	55.2109
ENSG00000138111	14	MFSD13A	0.614499	1.53103	0.248394	0.999979	13.4921	13.1428	13.9162	18.6804	10.8545	6.64191	16.5584	20.3409
ENSG00000115325	14	DOK1	0.319695	1.24807	0.248655	0.999979	66.5981	60.834	47.0666	70.4639	35.2771	54.7958	87.6621	59.5696
ENSG00000186432	10	KPNA4	0.251938	1.19081	0.248895	0.999979	80.1518	93.1642	115.902	86.909	80.0518	88.0053	90.3407	106.063
ENSG00000172775	17	PSME3IP1	0.274535	1.2096	0.248953	0.999979	105.534	105.919	153.178	101.012	111.428	81.3634	132.711	111.875
ENSG00000115841	21	RMDN2	-0.563008	-1.47735	0.249549	0.999979	17.5582	16.5256	23.4587	14.1034	29.8498	26.5676	13.6363	14.5292
ENSG00000076067	13	RBMS2	-0.323912	-1.25172	0.249673	0.999979	62.7784	33.2729	40.4564	38.2655	37.3123	53.1353	47.9707	46.4934
ENSG00000103126	15	AXIN1	-0.666435	-1.58715	0.250178	0.999979	15.1555	14.6401	7.60421	11.1231	11.0241	21.5862	11.9318	1.45292
ENSG00000135541	22	AHI1	-0.718563	-1.64554	0.250393	0.999979	20.6386	6.21095	6.8587	18.7336	8.64967	29.8886	7.79219	21.7938
ENSG00000119729	12	RHOQ	0.280006	1.2142	0.250892	0.999979	89.6394	122.5	163.366	111.018	113.633	102.119	92.5322	127.857
ENSG00000203709	12	MIR29B2CHG	-0.703988	-1.629	0.250946	0.999979	19.3449	8.26278	6.01379	18.5739	13.0593	24.0769	5.11362	21.7938
ENSG00000008710	20	PKD1	-0.792258	-1.73178	0.250997	0.999979	15.5868	11.3683	2.63414	15.5404	6.61445	29.0584	4.1396	15.9821
ENSG00000105875	14	WDR91	-0.482931	-1.39758	0.251003	0.999979	38.5049	26.6738	15.4072	41.6716	43.4179	36.5305	41.6395	13.0763
ENSG00000181631	7	P2RY13	0.404478	1.32361	0.251062	0.999979	145.148	160.32	397.755	238.428	235.407	178.501	299.269	132.216
ENSG00000127314	18	RAP1B	0.328807	1.25597	0.251342	0.999979	265.53	359.791	478.618	280.152	334.793	259.035	290.746	392.288
ENSG00000005175	10	RPAP3	0.34869	1.2734	0.251581	0.999979	54.2765	72.4241	125.146	56.8927	69.1973	67.2494	48.9447	103.157
ENSG00000131389	17	SLC6A6	-0.387556	-1.30818	0.251865	0.999979	306.561	270.454	152.73	347.263	456.058	229.976	325.567	167.086
ENSG00000103363	15	ELOB	0.354993	1.27898	0.252344	0.999979	110.401	96.8797	62.6726	104.685	45.114	80.5332	97.1588	149.651
ENSG00000010818	10	HIVEP2	0.601254	1.51703	0.252371	0.999979	14.4778	21.1283	51.49	20.2238	12.0417	31.5491	17.7759	31.9642
ENSG00000104885	18	DOT1L	-0.525286	-1.43922	0.252453	0.999979	22.5485	17.8565	15.4072	19.4787	20.6914	31.5491	15.3409	17.435
ENSG00000038002	9	AGA	0.445603	1.36188	0.252459	0.999979	27.7235	36.4893	34.1444	24.2153	23.7442	19.9257	39.4479	29.0584
ENSG00000156467	10	UQCRB	0.361877	1.2851	0.25281	0.999979	165.663	200.747	293.383	126.558	131.611	190.125	146.104	278.96
ENSG00000125826	21	RBCK1	0.248709	1.18814	0.252839	0.999979	89.5778	85.8996	89.1631	92.1778	71.063	69.7401	103.49	88.628
ENSG00000177369	9	FLJ40194	-0.753001	-1.68529	0.253223	0.999979	6.77686	3.88184	1.93833	5.26882	7.97126	4.98143	2.19155	8.71751
ENSG00000266094	8	RASSF5	-0.331686	-1.25848	0.253381	0.999979	403.901	274.446	195.672	306.018	370.07	266.507	370.372	232.467
ENSG00000120889	13	TNFRSF10B	-0.346342	-1.27133	0.253463	0.999979	212.855	160.043	87.1751	176.532	227.435	123.706	201.866	114.781
ENSG00000169894	18	MUC3A	-2.09101	-4.26047	0.253718	0.999979	0	0	0	0	4.74884	90.496	13.3928	24.6996
ENSG00000116863	11	ADPRS	0.534557	1.4485	0.253724	0.999979	22.7949	26.5629	20.1785	25.2265	15.6033	14.1141	34.3343	21.7938
ENSG00000106144	20	CASP2	0.281894	1.21579	0.253951	0.999979	61.423	81.0196	60.8834	93.3487	69.7062	60.6074	94.9673	53.758
ENSG00000108799	13	EZH1	-0.292357	-1.22464	0.253962	0.999979	73.1285	60.6122	42.0965	69.0269	87.8535	48.1539	60.3894	56.6638
ENSG00000114648	12	KLHL18	-0.357196	-1.28093	0.25418	0.999979	72.5124	39.6502	41.5995	81.7466	85.1399	57.2865	82.0615	31.9642
ENSG00000271533	1	Z83843.1	-0.634431	-1.55233	0.254276	0.999979	7.8242	7.81914	8.69763	10.4312	13.9073	17.435	4.38311	10.1704
ENSG00000170860	4	LSM3	0.345887	1.27093	0.254534	0.999979	57.4185	86.7315	64.6607	38.0526	41.8915	54.7958	46.5096	95.8926
ENSG00000132334	17	PTPRE	-0.331644	-1.25845	0.25465	0.999979	559.522	269.234	389.306	419.75	534.753	349.531	484.82	351.606
ENSG00000160058	19	BSDC1	-0.307592	-1.23764	0.254828	0.999979	63.0864	51.1294	35.2378	60.8842	67.1621	52.3051	63.7985	31.9642
ENSG00000115525	18	ST3GAL5	0.451782	1.36773	0.254994	0.999979	28.2164	34.1602	56.46	23.4702	28.3234	27.3979	24.3506	56.6638
ENSG00000163568	15	AIM2	0.777828	1.71455	0.255017	0.999979	9.426	9.98188	45.4762	12.8793	20.6914	5.81167	9.49673	27.6054
ENSG00000132475	10	H3-3B	-0.272502	-1.2079	0.255312	0.999979	1650.1	1608.91	1115.68	1387.88	1916.66	1369.06	1196.59	1506.68
ENSG00000072315	4	TRPC5	-2.07051	-4.20035	0.25548	0.999979	0	0	0	0	5.59684	84.6844	13.3928	23.2467
ENSG00000185432	12	METTL7A	0.275847	1.2107	0.255485	0.999979	163.199	154.941	173.008	195.266	149.249	130.348	216.964	154.009
ENSG00000180964	17	TCEAL8	0.464112	1.37947	0.255846	0.999979	21.994	35.2693	30.9139	21.6607	21.2002	21.5862	24.1071	39.2288
ENSG00000131051	24	RBM39	-0.348785	-1.27349	0.256046	0.999979	388.499	272.284	436.323	209.529	504.734	273.149	301.947	309.472
ENSG00000111726	13	CMAS	0.288922	1.22173	0.256065	0.999979	40.2915	51.2403	59.3427	48.8031	47.3188	38.191	46.9966	50.8521
ENSG00000176248	9	ANAPC2	-0.565396	-1.47979	0.256085	0.999979	22.3636	14.4183	9.74134	18.3078	23.2354	16.6048	11.6883	17.435
ENSG00000124193	16	SRSF6	-0.33033	-1.2573	0.256175	0.999979	355.108	221.764	179.37	287.39	356.502	205.899	297.564	233.92
ENSG00000108829	10	LRRC59	-0.268657	-1.20469	0.256233	0.999979	148.66	100.373	84.541	98.7239	99.8952	121.215	130.276	98.7984
ENSG00000179639	10	FCER1A	1.07251	2.10308	0.256355	0.999979	5.35988	4.65821	4.62217	55.1364	1.18721	22.4165	25.8116	5.81167
ENSG00000119541	10	VPS4B	0.291627	1.22402	0.256417	0.999979	90.5635	79.966	143.188	113.147	113.972	67.2494	121.509	100.251
ENSG00000286190	2	AC055839.2	-0.860378	-1.81551	0.256546	0.999979	10.5965	8.70642	2.33593	19.798	30.3586	8.30239	12.9058	0
ENSG00000119720	18	NRDE2	-0.268666	-1.20469	0.256583	0.999979	63.3945	52.0167	42.0965	49.7611	55.6292	60.6074	42.857	68.2872
ENSG00000185862	7	EVI2B	0.362691	1.28582	0.257109	0.999979	468.343	707.826	1029.35	474.194	479.124	689.098	472.401	820.899
ENSG00000131747	15	TOP2A	0.911238	1.88066	0.257237	0.999979	2.03306	3.27184	17.7929	5.64137	2.54402	9.13263	2.43506	10.1704
ENSG00000221792	1	MIR1282	0.367642	1.29024	0.257402	0.999979	38.5665	59.4476	60.3864	29.5906	26.1186	52.3051	45.5356	52.3051
ENSG00000147872	10	PLIN2	0.338251	1.26422	0.257936	0.999979	90.3171	56.2313	123.705	103.461	90.0583	51.4748	132.711	75.5517
ENSG00000164715	6	LMTK2	-0.337302	-1.26339	0.258082	0.999979	46.822	43.4212	75.1972	43.5343	83.6135	55.626	32.6298	50.8521
ENSG00000164951	16	PDP1	0.385651	1.30645	0.258106	0.999979	85.3885	98.9315	248.702	142.737	152.472	98.7984	162.175	75.5517
ENSG00000116852	15	KIF21B	-0.601408	-1.5172	0.258504	0.999979	19.0368	16.4146	10.3378	20.0641	15.9425	33.2096	15.3409	10.1704
ENSG00000197608	11	ZNF841	0.629776	1.54732	0.258598	0.999979	7.0849	9.15006	13.2204	8.03629	7.63206	4.98143	8.5227	14.5292
ENSG00000185262	9	UBALD2	0.995522	1.9938	0.259247	0.999979	10.9046	22.792	24.0552	1.91594	16.7905	0	10.4708	37.7759
ENSG00000284196	3	AL158064.1	-2.06224	-4.17635	0.259276	0.999979	0	0	0	0	7.12326	93.817	12.1753	29.0584
ENSG00000111058	8	ACSS3	-2.10122	-4.29073	0.259737	0.999979	0	0	0	0	5.25764	127.027	13.1493	39.2288
ENSG00000231607	13	DLEU2	-0.379845	-1.3012	0.260046	0.999979	36.7183	25.2874	46.2217	41.9909	39.1779	67.2494	25.3246	42.1346
ENSG00000100028	12	SNRPD3	0.295864	1.22762	0.26015	0.999979	38.4433	55.5658	49.8001	40.9265	40.1955	38.191	46.9966	45.0405
ENSG00000010327	10	STAB1	-0.40587	-1.32489	0.260244	0.999979	323.01	207.789	89.0637	196.277	278.146	137.82	290.259	148.198
ENSG00000221978	12	CCNL2	-0.308345	-1.23829	0.260431	0.999979	79.4741	62.9413	46.0726	86.2171	107.188	52.3051	72.0777	56.6638
ENSG00000113494	17	PRLR	0.587703	1.50285	0.261104	0.999979	16.7573	80.1323	36.8282	22.6187	15.6033	48.1539	17.7759	37.7759
ENSG00000131931	8	THAP1	0.45552	1.37128	0.26114	0.999979	16.8189	30.3338	37.1762	27.2489	22.7266	26.5676	25.5681	27.6054
ENSG00000151470	13	C4orf33	0.388194	1.30875	0.26139	0.999979	31.8513	44.4194	76.2409	33.1031	43.0787	35.7003	28.7337	61.0226
ENSG00000135636	14	DYSF	-0.325596	-1.25318	0.261441	0.999979	398.849	208.455	348.352	321.345	377.872	346.21	393.018	219.391
ENSG00000006007	12	GDE1	0.257286	1.19523	0.261512	0.999979	115.638	127.657	146.667	103.248	96.3336	107.101	143.912	111.875
ENSG00000178996	14	SNX18	-0.308081	-1.23806	0.261815	0.999979	76.1473	120.614	88.4176	97.1805	136.19	128.687	56.7369	92.9868
ENSG00000135272	12	MDFIC	0.346403	1.27139	0.261913	0.999979	36.8415	66.435	36.7288	45.7164	31.3762	48.9841	36.0389	62.4755
ENSG00000180628	15	PCGF5	0.290005	1.22264	0.262059	0.999979	61.8543	82.9051	128.079	78.9259	67.5013	102.119	79.3829	94.4397
ENSG00000166987	15	MBD6	0.357626	1.28132	0.262104	0.999979	37.7656	42.3675	32.5043	39.6492	32.3939	22.4165	41.883	47.9463
ENSG00000218175	2	AC016739.1	0.61088	1.52719	0.262394	0.999979	24.4583	42.7557	18.8366	14.1566	10.5153	22.4165	19.724	53.758
ENSG00000054967	13	RELT	-0.299196	-1.23046	0.26247	0.999979	126.05	84.2914	57.5535	101.438	118.721	62.2679	85.9576	94.4397
ENSG00000107902	14	LHPP	0.58733	1.50246	0.262515	0.999979	15.0939	20.6847	13.7174	16.2855	12.3809	7.47215	21.9155	17.435
ENSG00000124155	18	PIGT	0.290641	1.22318	0.262519	0.999979	85.6965	126.104	93.2883	67.59	82.4263	72.2308	126.136	75.5517
ENSG00000139651	11	ZNF740	0.449019	1.36511	0.262687	0.999979	26.1217	31.0547	26.242	36.5624	19.8434	23.2467	39.935	21.7938
ENSG00000255398	3	HCAR3	-0.60333	-1.51922	0.262837	0.999979	26.1833	7.9855	10.5366	10.2715	14.0769	12.4536	15.5844	15.9821
ENSG00000109790	17	KLHL5	0.364027	1.28701	0.263057	0.999979	32.6522	51.9058	65.2571	37.3608	30.8674	51.4748	30.4382	58.1167
ENSG00000185046	18	ANKS1B	-1.91192	-3.76308	0.263097	0.999979	2.46431	0	0.0497007	0.0532204	1.18721	4.15119	1.46104	2.90584
ENSG00000128923	11	MINDY2	0.340397	1.26611	0.263249	0.999979	31.8513	43.6985	35.3372	42.8957	35.9555	27.3979	35.0648	47.9463
ENSG00000276900	1	AC023157.2	-0.570619	-1.48516	0.263496	0.999979	13.9234	10.6473	11.2821	7.92985	12.7201	18.2653	9.74023	10.1704
ENSG00000122068	13	FYTTD1	0.28618	1.21941	0.263614	0.999979	114.591	159.71	189.608	108.676	148.232	99.6287	137.581	143.839
ENSG00000123992	20	DNPEP	0.330636	1.25757	0.263758	0.999979	44.7889	45.7503	37.6235	45.1842	26.9666	36.5305	56.4934	42.1346
ENSG00000213024	12	NUP62	0.28962	1.22232	0.263853	0.999979	77.1946	85.0123	132.254	72.0073	78.0166	80.5332	117.126	68.2872
ENSG00000214182	5	PTMAP5	0.616085	1.53271	0.263948	0.999979	13.985	24.5665	16.3515	11.1763	9.15847	13.2838	13.8798	29.0584
ENSG00000241878	11	PISD	0.260887	1.19822	0.264402	0.999979	87.668	76.6941	82.0062	99.4158	72.759	57.2865	104.708	75.5517
ENSG00000160190	14	SLC37A1	0.574806	1.48948	0.26451	0.999979	15.5252	16.4701	23.9061	17.7224	13.3985	12.4536	18.2629	29.0584
ENSG00000115966	17	ATF2	-0.266141	-1.20259	0.264734	0.999979	61.2382	58.5049	79.3224	68.0157	81.9174	92.1565	61.3635	50.8521
ENSG00000136877	15	FPGS	0.678517	1.60049	0.265064	0.999979	20.7002	22.6811	10.1887	15.4871	10.6849	5.81167	19.4805	37.7759
ENSG00000281344	1	HELLPAR	0.508512	1.42258	0.265522	0.999979	35.8558	91.0569	104.123	132.891	26.2882	151.934	49.4317	120.592
ENSG00000139168	9	ZCRB1	0.416504	1.33469	0.265672	0.999979	27.7851	49.743	56.2115	24.4282	24.4226	43.1724	28.2467	50.8521
ENSG00000139613	12	SMARCC2	0.274487	1.20956	0.265683	0.999979	131.718	191.486	156.408	131.455	144.67	119.554	194.318	122.045
ENSG00000121741	17	ZMYM2	-0.235807	-1.17756	0.266175	0.999979	105.534	92.9979	102.185	85.5253	111.089	109.592	81.0874	101.704
ENSG00000146425	11	DYNLT1	0.293761	1.22583	0.2662	0.999979	98.9422	69.8732	113.765	99.6287	58.6821	88.0053	129.058	87.1751
ENSG00000122557	11	HERPUD2	0.277289	1.21192	0.266676	0.999979	59.698	61.9986	99.0536	67.0045	74.2854	48.9841	66.7206	79.9105
ENSG00000169385	3	RNASE2	0.372837	1.2949	0.266742	0.999979	84.2179	65.104	154.718	69.3462	41.2131	107.931	110.552	98.7984
ENSG00000168016	15	TRANK1	0.361219	1.28451	0.266755	0.999979	40.2915	36.5448	91.6979	54.6574	48.3364	43.1724	63.3115	30.5113
ENSG00000196199	14	MPHOSPH8	-0.278617	-1.21303	0.266948	0.999979	76.0241	72.9232	107.652	68.5479	86.6663	126.196	71.3472	68.2872
ENSG00000131171	13	SH3BGRL	0.31124	1.24077	0.267017	0.999979	491.323	804.706	949.682	591.598	733.356	542.146	651.135	655.266
ENSG00000236859	7	NIFK-AS1	0.586564	1.50167	0.267257	0.999979	7.70098	9.5937	11.5306	12.081	8.14086	5.81167	11.6883	10.1704
ENSG00000117620	15	SLC35A3	0.419937	1.33787	0.267294	0.999979	23.9038	27.3947	44.2834	46.9937	26.797	34.0398	22.8895	46.4934
ENSG00000134470	21	IL15RA	0.587012	1.50213	0.26741	0.999979	13.0609	16.9137	22.0174	11.4424	12.5505	7.47215	19.4805	14.5292
ENSG00000133561	15	GIMAP6	0.313835	1.24301	0.267446	0.999979	77.8107	74.975	72.3643	126.718	69.7062	80.5332	133.928	58.1167
ENSG00000166523	8	CLEC4E	-0.260124	-1.19758	0.267579	0.999979	183.283	118.507	126.985	145.451	169.941	128.687	155.113	127.857
ENSG00000140450	9	ARRDC4	-0.402429	-1.32173	0.268447	0.999979	39.6754	57.0631	27.6833	62.0018	51.898	89.6658	23.1331	56.6638
ENSG00000161970	15	RPL26	0.391735	1.31197	0.268574	0.999979	50.8881	46.3048	70.9727	28.4197	29.1714	41.5119	39.6915	87.1751
ENSG00000235191	1	NUCB1-AS1	1.03197	2.04482	0.268833	0.999979	0.0616078	4.82458	8.89643	4.47052	5.25764	4.15119	3.40908	10.1704
ENSG00000134815	19	DHX34	-0.464746	-1.38007	0.268844	0.999979	40.1683	21.3501	17.1468	35.3384	44.4356	22.4165	35.7954	20.3409
ENSG00000164808	17	SPIDR	-0.243508	-1.18387	0.269188	0.999979	101.591	108.192	85.4356	100.321	133.476	98.7984	88.6361	87.1751
ENSG00000147677	11	EIF3H	0.313145	1.24241	0.269515	0.999979	258.198	337.11	329.118	208.571	218.107	242.43	247.158	370.494
ENSG00000173110	8	HSPA6	0.493528	1.40788	0.270267	0.999979	18.0511	19.4647	36.8282	32.837	16.7905	27.3979	33.1168	18.8879
ENSG00000140443	15	IGF1R	-0.507156	-1.42125	0.270604	0.999979	26.7994	16.4701	27.1366	38.0526	32.0547	48.1539	11.4448	31.9642
ENSG00000126067	12	PSMB2	0.244376	1.18458	0.270717	0.999979	104.302	124.829	122.96	97.5531	86.8359	107.101	119.561	123.498
ENSG00000091656	19	ZFHX4	-2.06274	-4.17779	0.27096	0.999979	0	0	0	0	6.27525	146.122	13.8798	47.9463
ENSG00000178761	15	FAM219B	-0.452591	-1.3685	0.271188	0.999979	33.2682	30.9438	16.948	29.9631	47.3188	23.2467	26.2986	23.2467
ENSG00000135378	4	PRRG4	0.323645	1.25149	0.2713	0.999979	32.0361	39.7057	51.3409	55.5089	33.2419	48.9841	35.3083	52.3051
ENSG00000184743	13	ATL3	0.263583	1.20046	0.271428	0.999979	77.4411	104.81	83.5469	122.567	101.93	71.4006	112.013	77.0047
ENSG00000131507	11	NDFIP1	0.249179	1.18853	0.271781	0.999979	121.799	139.081	117.691	138.905	117.025	100.459	120.779	164.18
ENSG00000167283	8	ATP5MG	0.317902	1.24652	0.271834	0.999979	51.4425	54.6231	38.0708	52.2093	33.2419	39.8515	45.0486	77.0047
ENSG00000154174	8	TOMM70	0.343303	1.26866	0.27215	0.999979	32.6522	39.7057	58.2493	35.3916	28.3234	44.0027	36.5259	49.3992
ENSG00000159128	15	IFNGR2	0.897358	1.86265	0.272233	0.999979	3.69647	9.64915	1.78923	4.25764	4.74884	0	3.40908	11.6233
ENSG00000101773	19	RBBP8	0.466759	1.382	0.272337	0.999979	25.2592	32.3302	45.3768	19.9044	27.9842	18.2653	25.3246	46.4934
ENSG00000009844	16	VTA1	0.257823	1.19567	0.274144	0.999979	77.7491	77.0823	116.499	91.1134	87.3447	70.5703	77.9219	113.328
ENSG00000116350	17	SRSF4	0.290181	1.22279	0.274419	0.999979	82.7393	94.3842	144.331	74.5618	100.574	66.4191	83.0355	119.139
ENSG00000075089	10	ACTR6	0.464015	1.37938	0.275121	0.999979	18.7288	23.8456	38.9157	28.1536	19.165	27.3979	21.672	36.323
ENSG00000163563	8	MNDA	0.364611	1.28753	0.275131	0.999979	1848.36	2406.91	4756.86	1741.8	2050.65	2636.84	1477.11	3642.47
ENSG00000130758	8	MAP3K10	-0.798336	-1.73909	0.275253	0.999979	4.92863	3.32729	2.03773	3.99153	3.05282	7.47215	2.67856	1.45292
ENSG00000122643	22	NT5C3A	0.319113	1.24756	0.275263	0.999979	36.287	48.523	79.2727	49.0693	54.6116	40.6817	38.2304	59.5696
ENSG00000172594	13	SMPDL3A	-0.287218	-1.22028	0.275305	0.999979	55.2006	63.7177	40.0091	47.5259	68.1797	55.626	36.0389	61.0226
ENSG00000140553	18	UNC45A	0.324191	1.25196	0.275427	0.999979	53.106	48.8558	36.9276	52.6882	31.7155	32.3793	64.2855	45.0405
ENSG00000088827	13	SIGLEC1	0.646613	1.56549	0.27549	0.999979	26.7378	18.2447	127.979	25.3329	48.1668	26.5676	80.8439	10.1704
ENSG00000146834	14	MEPCE	-0.537768	-1.45172	0.276215	0.999979	29.5718	17.0801	12.9719	26.3441	20.861	32.3793	26.0551	10.1704
ENSG00000223361	5	FTH1P10	-0.331593	-1.2584	0.276342	0.999979	61.9159	27.1174	40.6552	38.8509	43.2483	43.1724	34.8213	63.9284
ENSG00000253276	4	CCDC71L	-0.667122	-1.5879	0.276752	0.999979	9.05635	13.9192	4.62217	7.50408	6.95366	23.2467	5.84414	7.26459
ENSG00000219507	4	FTH1P8	-0.355135	-1.27911	0.276863	0.999979	207.064	86.6205	71.9667	131.987	99.3864	123.706	87.4186	193.238
ENSG00000146830	11	GIGYF1	-0.598303	-1.51394	0.276893	0.999979	33.0834	28.282	15.1587	52.635	59.6997	35.7003	40.422	1.45292
ENSG00000100650	16	SRSF5	-0.288959	-1.22176	0.277008	0.999979	689.7	501.368	739.149	543.647	840.544	605.244	548.132	582.62
ENSG00000268292	1	AC006547.3	1.23128	2.34775	0.277474	0.999979	0.0616078	1.66365	6.21259	1.96916	2.03522	2.49072	4.38311	1.45292
ENSG00000065809	14	FAM107B	-0.277755	-1.21231	0.277647	0.999979	115.083	116.344	80.5152	65.195	89.3799	119.554	71.1037	116.233
ENSG00000185033	14	SEMA4B	-0.330672	-1.2576	0.277787	0.999979	48.7318	29.2802	30.9636	42.8425	50.8804	30.7188	32.6298	42.1346
ENSG00000153914	16	SREK1	-0.270946	-1.2066	0.277799	0.999979	104.487	102.592	142.939	113.839	133.985	166.048	81.331	113.328
ENSG00000039523	20	RIPOR1	0.297853	1.22931	0.277876	0.999979	70.9106	72.4795	119.58	59.0747	74.2854	60.6074	108.847	59.5696
ENSG00000189319	14	FAM53B	-0.489087	-1.40356	0.278043	0.999979	38.5665	38.4302	13.0216	27.6746	50.7108	20.756	34.0908	17.435
ENSG00000102241	12	HTATSF1	0.277676	1.21224	0.278352	0.999979	46.822	61.7213	62.1259	41.7781	49.354	39.8515	49.1882	65.3813
ENSG00000120333	4	MRPS14	0.457594	1.37325	0.278646	0.999979	20.3306	24.4556	33.7468	24.0024	16.6209	24.9072	26.5421	31.9642
ENSG00000182247	10	UBE2E2	0.290477	1.22304	0.278807	0.999979	46.6987	58.8376	61.9271	38.7445	41.5523	44.8329	45.2921	71.193
ENSG00000135241	17	PNPLA8	-0.242662	-1.18317	0.278817	0.999979	118.718	84.0696	106.459	111.763	136.699	98.7984	89.1231	113.328
ENSG00000038427	16	VCAN	-0.290056	-1.22269	0.278952	0.999979	6825.16	7221.06	8924.51	3724.9	10424.7	5613.25	6741.95	4550.54
ENSG00000153487	13	ING1	-0.340232	-1.26596	0.279091	0.999979	36.0406	52.9594	39.6115	31.1872	63.7701	47.3236	27.0291	43.5875
ENSG00000164164	17	OTUD4	0.314672	1.24373	0.279622	0.999979	41.9549	47.8576	87.4236	55.8282	38.3299	67.2494	44.3181	63.9284
ENSG00000197779	15	ZNF81	-0.498254	-1.4125	0.279943	0.999979	28.4012	25.1211	23.6576	50.8787	22.0482	72.2308	20.698	18.8879
ENSG00000153037	15	SRP19	0.595622	1.51112	0.280219	0.999979	8.31706	10.8692	16.948	9.68612	8.81927	8.30239	9.49673	18.8879
ENSG00000234608	8	MAPKAPK5-AS1	0.482643	1.3973	0.280288	0.999979	19.6529	31.332	20.6258	27.3021	22.0482	14.9443	22.4025	33.4171
ENSG00000085662	14	AKR1B1	0.40513	1.32421	0.280858	0.999979	39.9219	41.7021	24.6516	42.8425	21.2002	29.8886	32.6298	65.3813
ENSG00000154114	12	TBCEL	0.465998	1.38127	0.281099	0.999979	21.2547	24.3447	46.3708	25.9184	20.013	28.2281	21.185	42.1346
ENSG00000127922	9	SEM1	0.353876	1.27799	0.28119	0.999979	57.973	53.514	118.288	54.1252	39.8563	80.5332	53.5713	98.7984
ENSG00000186047	11	DLEU7	-0.574795	-1.48947	0.281292	0.999979	13.985	10.3146	17.445	9.31358	14.7553	24.0769	11.2013	8.71751
ENSG00000105701	16	FKBP8	0.336809	1.26296	0.281519	0.999979	197.392	179.452	116.25	180.737	78.695	151.934	202.11	226.655
ENSG00000172752	14	COL6A5	-1.98779	-3.96629	0.281855	0.999979	0	0	0	0	8.31047	117.064	15.8279	37.7759
ENSG00000114209	15	PDCD10	0.268111	1.20423	0.281912	0.999979	61.7927	67.7659	100.445	63.5452	62.2437	66.4191	58.9284	94.4397
ENSG00000076555	15	ACACB	-0.628165	-1.5456	0.281947	0.999979	25.3824	14.8619	5.61618	14.2099	11.8721	23.2467	8.5227	24.6996
ENSG00000166145	14	SPINT1	-0.383516	-1.30452	0.281962	0.999979	46.9452	37.0439	20.427	45.5567	56.138	28.2281	41.396	23.2467
ENSG00000160213	9	CSTB	0.262011	1.19915	0.282026	0.999979	160.488	176.679	141.945	144.494	107.358	141.141	165.34	193.238
ENSG00000129933	21	MAU2	-0.305108	-1.23551	0.28219	0.999979	75.2848	56.8967	42.2953	83.9819	93.9591	57.2865	80.1134	40.6817
ENSG00000181827	15	RFX7	0.433944	1.35092	0.282277	0.999979	28.0316	56.1758	85.3859	30.3357	23.9138	61.4377	31.4123	43.5875
ENSG00000242028	8	HYPK	-0.292636	-1.22488	0.282471	0.999979	44.9737	37.2657	48.3588	35.0723	44.6052	58.1167	35.3083	43.5875
ENSG00000105287	13	PRKD2	0.501723	1.4159	0.282543	0.999979	20.3922	23.1247	19.8306	27.994	16.6209	14.1141	25.5681	26.1525
ENSG00000110200	8	ANAPC15	0.26763	1.20383	0.282807	0.999979	53.2292	58.7267	51.2912	46.3018	38.6691	46.4934	56.9804	69.7401
ENSG00000272168	8	CASC15	-0.814924	-1.75921	0.28301	0.999979	6.22239	1.05364	3.52875	5.85425	3.05282	12.4536	2.43506	8.71751
ENSG00000163950	13	SLBP	0.428547	1.34588	0.28304	0.999979	28.0316	50.5749	25.8444	27.4085	23.405	29.0584	24.8376	55.2109
ENSG00000129351	17	ILF3	-0.28874	-1.22157	0.283333	0.999979	180.326	185.053	101.39	144.866	210.645	141.141	181.899	111.875
ENSG00000176946	12	THAP4	0.581823	1.49674	0.283521	0.999979	18.9136	21.3501	14.0156	18.5739	12.5505	7.47215	26.0551	20.3409
ENSG00000165899	12	OTOGL	-1.99771	-3.99366	0.283646	0.999979	0	0	0	0	7.63206	139.48	17.2889	45.0405
ENSG00000169251	13	NMD3	-0.260926	-1.19825	0.283781	0.999979	78.3036	75.1968	60.8337	46.2486	70.215	73.8913	51.3797	81.3634
ENSG00000019169	11	MARCO	-0.378848	-1.3003	0.284176	0.999979	51.5042	35.6575	82.0559	32.7838	39.6867	96.3077	36.2824	49.3992
ENSG00000180867	11	PDIA3P1	0.41728	1.33541	0.284406	0.999979	26.7378	37.1548	46.8181	23.896	30.5282	20.756	39.6915	26.1525
ENSG00000163378	14	EOGT	0.570682	1.48523	0.284521	0.999979	13.6153	22.9029	30.1683	13.1455	11.8721	19.0955	14.6104	29.0584
ENSG00000232139	6	LINC00867	-1.84976	-3.60439	0.284783	0.999979	0	0	0	0	15.4337	43.1724	14.6104	13.0763
ENSG00000131871	15	SELENOS	-0.270584	-1.2063	0.284945	0.999979	66.1052	47.2476	44.5319	36.0302	51.5588	46.4934	50.1622	55.2109
ENSG00000175727	14	MLXIP	-0.52529	-1.43922	0.285627	0.999979	29.0789	22.8474	10.8845	27.8875	37.4819	21.5862	28.9772	10.1704
ENSG00000100983	12	GSS	0.345417	1.27052	0.285644	0.999979	36.1638	38.7075	33.8462	36.9882	23.5746	32.3793	43.344	43.5875
ENSG00000133574	10	GIMAP4	0.370565	1.29286	0.285897	0.999979	262.08	274.224	630.404	330.233	299.516	349.531	498.7	222.296
ENSG00000205352	11	PRR13	0.250182	1.18936	0.286042	0.999979	141.76	167.807	191.845	137.735	123.639	153.594	173.863	155.462
ENSG00000162980	17	ARL5A	0.314429	1.24352	0.286146	0.999979	84.7724	157.381	73.905	105.589	94.9768	87.1751	67.9381	154.009
ENSG00000144827	9	ABHD10	0.338634	1.26456	0.28658	0.999979	30.6191	34.4375	40.6552	45.1842	34.0899	29.0584	45.2921	30.5113
ENSG00000136754	18	ABI1	0.280102	1.21428	0.286628	0.999979	161.659	186.994	273.304	183.078	205.048	144.462	200.649	191.785
ENSG00000077264	16	PAK3	-1.90098	-3.73468	0.286919	0.999979	0	0	0	0	7.80166	70.5703	15.3409	20.3409
ENSG00000166037	11	CEP57	0.257742	1.19561	0.286951	0.999979	43.4951	52.5158	69.4319	60.2988	56.4772	45.6631	46.9966	62.4755
ENSG00000260528	5	FAM157C	-0.597231	-1.51281	0.286954	0.999979	19.6529	8.70642	17.3953	25.8119	38.1603	14.1141	9.74023	18.8879
ENSG00000023697	13	DERA	0.268114	1.20423	0.28716	0.999979	44.7889	57.5067	48.0606	46.5679	41.8915	42.3422	46.2661	65.3813
ENSG00000132205	11	EMILIN2	-0.223322	-1.16742	0.287259	0.999979	124.263	114.126	105.813	99.2029	118.891	128.687	102.516	108.969
ENSG00000125089	17	SH3TC1	-0.340081	-1.26583	0.287299	0.999979	168.744	76.0287	61.3307	123.631	131.78	72.2308	151.461	81.3634
ENSG00000166024	14	R3HCC1L	-0.371382	-1.29359	0.287572	0.999979	34.0075	27.1729	34.1941	28.1004	42.2307	35.7003	23.6201	31.9642
ENSG00000244716	3	BX679664.3	0.595824	1.51134	0.287604	0.999979	7.8858	9.15006	7.60421	8.78137	6.27525	3.32096	10.2272	11.6233
ENSG00000132286	12	TIMM10B	0.393063	1.31318	0.287649	0.999979	27.97	50.1867	46.4702	23.0977	36.2947	24.0769	46.5096	26.1525
ENSG00000179152	20	TCAIM	0.307943	1.23794	0.287754	0.999979	32.8986	42.423	49.9989	39.1702	37.4819	32.3793	39.6915	40.6817
ENSG00000152380	10	FAM151B	0.574273	1.48893	0.289133	0.999979	8.68671	15.5274	10.4372	15.3807	6.95366	13.2838	11.6883	17.435
ENSG00000187775	17	DNAH17	-0.815985	-1.7605	0.289274	0.999979	5.97596	1.88547	1.68983	2.8739	3.05282	5.81167	2.43506	7.26459
ENSG00000165410	15	CFL2	0.643053	1.56163	0.28932	0.999979	6.65365	26.1193	11.7294	14.9549	8.64967	15.7745	7.79219	17.435
ENSG00000183298	5	RPSAP19	0.700683	1.62527	0.289387	0.999979	7.33133	22.2374	10.139	4.9495	3.22243	11.6233	11.9318	7.26459
ENSG00000011198	10	ABHD5	-0.247198	-1.1869	0.289401	0.999979	125.126	75.3632	84.0439	101.279	118.551	78.0425	93.9933	106.063
ENSG00000242593	7	AC006148.1	-1.96862	-3.91392	0.28952	0.999979	0	0	0	0	9.83688	153.594	18.2629	52.3051
ENSG00000028116	18	VRK2	-0.309617	-1.23938	0.290014	0.999979	46.5755	46.1939	80.2667	44.8648	62.4133	96.3077	41.883	58.1167
ENSG00000189180	16	ZNF33A	-0.269866	-1.2057	0.290086	0.999979	69.6169	86.066	109.491	78.1276	121.265	113.743	65.5031	77.0047
ENSG00000259834	1	AL365361.1	-0.622767	-1.53983	0.290233	0.999979	7.26972	9.42733	6.41139	13.0922	10.3457	23.2467	5.60063	7.26459
ENSG00000147533	17	GOLGA7	0.236299	1.17797	0.29062	0.999979	130.301	159.71	155.663	142.152	137.377	117.894	145.616	156.915
ENSG00000108788	12	MLX	0.240413	1.18133	0.290644	0.999979	105.719	95.6597	95.823	98.0321	82.0871	72.2308	123.214	106.063
ENSG00000005075	15	POLR2J	0.448006	1.36415	0.29084	0.999979	24.0887	32.552	25.4965	21.5543	17.9777	20.756	25.8116	40.6817
ENSG00000169245	6	CXCL10	0.837254	1.78665	0.291031	0.999979	6.71525	3.88184	42.345	9.3668	5.93605	14.9443	19.4805	2.90584
ENSG00000112249	14	ASCC3	-0.276984	-1.21166	0.291362	0.999979	71.0338	72.535	109.043	68.069	85.4791	130.348	64.7726	72.6459
ENSG00000157741	15	UBN2	0.329618	1.25668	0.291875	0.999979	41.4005	37.3766	48.657	70.251	34.7683	49.8143	34.3343	75.5517
ENSG00000196526	10	AFAP1	1.66019	3.16058	0.292033	0.999979	0	0	1.34192	6.43967	1.69601	0.830239	3.65259	1.45292
ENSG00000113916	18	BCL6	-0.253456	-1.19206	0.29218	0.999979	191.724	124.663	168.138	167.059	208.61	149.443	170.698	139.48
ENSG00000142669	15	SH3BGRL3	0.29629	1.22798	0.292747	0.999979	1235.91	1632.37	1505.14	865.95	775.926	1366.57	1439.61	1468.9
ENSG00000127540	12	UQCR11	0.560337	1.47461	0.292753	0.999979	13.2457	13.3092	13.4689	16.3387	9.83688	9.13263	14.8539	24.6996
ENSG00000184384	14	MAML2	0.29553	1.22734	0.292774	0.999979	39.8603	51.1849	55.9133	34.2207	40.0259	34.0398	43.8311	50.8521
ENSG00000133858	17	ZFC3H1	-0.250326	-1.18948	0.292804	0.999979	106.951	94.2733	113.367	126.345	152.302	116.233	80.3569	113.328
ENSG00000277978	1	AC010542.5	1.71893	3.29193	0.292886	0.999979	0	7.76368	0	4.31086	0.678405	3.32096	0.243506	7.26459
ENSG00000165629	20	ATP5F1C	0.262954	1.19993	0.293576	0.999979	189.321	198.75	169.38	186.378	139.921	160.236	185.551	245.543
ENSG00000172613	8	RAD9A	0.33427	1.26074	0.293683	0.999979	39.2442	32.4411	41.5498	44.8648	23.405	38.191	49.9187	42.1346
ENSG00000138600	10	SPPL2A	0.262792	1.1998	0.293741	0.999979	82.0616	81.2969	107.403	126.345	90.0583	85.5146	72.8082	132.216
ENSG00000131781	13	FMO5	-0.338754	-1.26466	0.293815	0.999979	39.0594	34.3266	27.236	40.3943	53.2548	32.3793	31.6558	31.9642
ENSG00000108424	11	KPNB1	0.252348	1.19114	0.29387	0.999979	107.074	106.862	159.241	124.696	94.8072	125.366	107.386	151.103
ENSG00000111832	13	RWDD1	0.346231	1.27123	0.293894	0.999979	47.6229	58.6713	91.3997	34.9126	38.3299	58.947	38.7174	84.2693
ENSG00000248019	3	FAM13A-AS1	-0.411885	-1.33042	0.294187	0.999979	28.9557	21.3501	23.3096	28.8987	33.2419	36.5305	18.2629	33.4171
ENSG00000171067	11	C11orf24	0.636081	1.5541	0.294859	0.999979	9.30278	10.5919	31.2121	11.0699	12.5505	11.6233	24.3506	7.26459
ENSG00000269604	1	AC005523.2	0.670143	1.59123	0.29523	0.999979	3.01878	6.21095	5.46708	5.00272	4.40963	2.49072	5.60063	4.35875
ENSG00000137309	20	HMGA1	0.407508	1.32639	0.295505	0.999979	32.2209	50.464	28.7767	26.1312	18.4865	34.0398	32.3863	50.8521
ENSG00000197780	10	TAF13	-0.746414	-1.67762	0.295811	0.999979	7.57776	9.20551	2.98204	5.58815	14.7553	0.830239	3.40908	1.45292
ENSG00000132359	15	RAP1GAP2	-0.284203	-1.21774	0.295936	0.999979	84.2795	62.2204	51.2415	93.5615	106.679	61.4377	87.1751	50.8521
ENSG00000180957	18	PITPNB	0.253447	1.19205	0.296182	0.999979	62.7784	59.5031	89.511	60.831	64.1093	49.8143	81.5745	61.0226
ENSG00000150768	17	DLAT	0.380087	1.30142	0.296394	0.999979	26.7378	37.0993	31.9079	34.1143	32.2243	19.9257	31.4123	40.6817
ENSG00000117625	14	RCOR3	0.259541	1.1971	0.296618	0.999979	54.7078	64.0504	80.6643	92.0182	80.2214	49.8143	68.4251	63.9284
ENSG00000179562	3	GCC1	-0.433545	-1.35055	0.296645	0.999979	41.5853	24.5665	16.2024	30.3357	36.1251	26.5676	38.7174	18.8879
ENSG00000198874	13	TYW1	0.500521	1.41472	0.296744	0.999979	21.9324	25.1765	35.039	16.1258	17.1297	18.2653	20.211	42.1346
ENSG00000213782	7	DDX47	0.299277	1.23053	0.296895	0.999979	46.4523	40.6484	50.7942	39.6492	33.4115	30.7188	56.4934	42.1346
ENSG00000169139	12	UBE2V2	0.244016	1.18428	0.297146	0.999979	66.6597	82.5169	106.608	69.8784	78.695	66.4191	68.9122	92.9868
ENSG00000198146	4	ZNF770	-0.257151	-1.19512	0.297195	0.999979	59.8828	59.614	74.4517	72.0605	78.1862	97.138	48.2142	69.7401
ENSG00000134308	14	YWHAQ	0.262096	1.19922	0.297408	0.999979	192.155	205.904	164.162	174.616	127.201	160.236	228.652	185.974
ENSG00000124126	14	PREX1	-0.280843	-1.2149	0.297441	0.999979	211.623	183.445	128.824	206.708	256.607	158.576	200.162	140.933
ENSG00000113240	13	CLK4	-0.334382	-1.26084	0.297521	0.999979	31.9129	33.9384	39.5618	40.6072	54.9508	44.8329	23.8636	34.87
ENSG00000163154	6	TNFAIP8L2	0.311424	1.24093	0.297772	0.999979	53.1676	40.6484	44.8301	63.1194	28.3234	48.9841	71.3472	47.9463
ENSG00000130520	11	LSM4	0.342602	1.26804	0.298322	0.999979	51.7506	49.4658	31.7091	44.9713	27.645	32.3793	42.857	77.0047
ENSG00000143379	12	SETDB1	0.228934	1.17197	0.29849	0.999979	59.7596	59.004	64.1636	65.5144	55.29	48.1539	62.8245	74.0988
ENSG00000135945	10	REV1	-0.275088	-1.21007	0.298724	0.999979	46.3291	42.7003	40.2576	49.6547	56.4772	53.1353	31.8993	52.3051
ENSG00000118418	14	HMGN3	0.250423	1.18956	0.298906	0.999979	77.0098	124.663	116.3	81.6934	91.9239	88.8356	77.6784	110.422
ENSG00000126602	11	TRAP1	0.48502	1.3996	0.298937	0.999979	15.71	23.402	20.8743	20.9156	14.7553	17.435	20.698	26.1525
ENSG00000138760	10	SCARB2	0.260783	1.19813	0.299297	0.999979	113.05	116.677	184.141	149.869	145.348	103.78	117.126	159.821
ENSG00000160111	14	CPAMD8	-0.627228	-1.54459	0.29991	0.999979	19.9609	18.0783	4.97007	12.1875	14.4161	21.5862	5.35713	21.7938
ENSG00000150337	14	FCGR1A	0.421424	1.33925	0.300025	0.999979	30.8039	29.6129	79.3721	31.2404	22.8962	47.3236	53.0843	24.6996
ENSG00000165164	14	CFAP47	-1.90886	-3.75513	0.300156	0.999979	0	0	0	0	10.6849	111.252	15.8279	39.2288
ENSG00000126653	18	NSRP1	0.406832	1.32577	0.300212	0.999979	38.1353	61.7767	115.057	33.4224	50.8804	58.1167	27.7597	87.1751
ENSG00000198837	10	DENND4B	-0.29604	-1.22777	0.300305	0.999979	123.709	78.1914	68.1397	130.922	142.296	81.3634	127.11	66.8342
ENSG00000113658	18	SMAD5	-0.310367	-1.24002	0.300335	0.999979	36.4718	41.0921	32.5043	38.2655	41.0435	58.1167	31.6558	34.87
ENSG00000268043	7	NBPF12	-0.314074	-1.24321	0.300603	0.999979	40.9076	36.933	30.4169	41.8313	39.8563	54.7958	27.7597	45.0405
ENSG00000181904	9	C5orf24	0.317252	1.24595	0.300697	0.999979	29.8798	49.7985	41.6492	53.9655	43.9267	32.3793	31.4123	43.5875
ENSG00000107960	11	STN1	0.329128	1.25625	0.300878	0.999979	28.2164	43.2548	38.6175	33.795	27.9842	36.5305	34.5778	42.1346
ENSG00000137106	18	GRHPR	0.342481	1.26794	0.300937	0.999979	45.8362	58.5604	30.218	50.0804	22.8962	48.9841	60.3894	46.4934
ENSG00000179119	15	SPTY2D1	-0.262443	-1.19951	0.301034	0.999979	69.432	71.7586	51.6888	40.0218	77.1686	50.6446	62.094	50.8521
ENSG00000168404	13	MLKL	-0.242145	-1.18275	0.301227	0.999979	104.487	77.9696	120.375	96.3822	135.681	95.4775	97.1588	79.9105
ENSG00000255680	1	AC091564.6	0.67968	1.60178	0.301273	0.999979	2.09467	10.1482	4.92037	6.70578	5.59684	4.98143	6.57466	2.90584
ENSG00000153922	11	CHD1	-0.320179	-1.24849	0.301374	0.999979	161.844	149.285	267.688	138.586	299.007	179.332	124.188	175.803
ENSG00000149485	19	FADS1	-0.378883	-1.30033	0.301712	0.999979	54.7078	22.4592	36.3809	24.8007	28.3234	42.3422	30.4382	52.3051
ENSG00000166189	8	HPS6	0.62242	1.53946	0.301955	0.999979	6.83847	7.87459	5.51678	11.2827	3.73123	7.47215	7.06167	15.9821
ENSG00000112144	16	CILK1	0.363368	1.28643	0.302108	0.999979	27.1074	31.0547	45.7744	32.1984	28.493	29.0584	28.0032	46.4934
ENSG00000256751	6	PLBD1-AS1	-0.278799	-1.21318	0.302115	0.999979	44.6657	43.4212	55.3169	38.7977	60.7173	53.9655	33.6038	47.9463
ENSG00000128534	8	LSM8	0.290043	1.22268	0.302148	0.999979	60.1909	59.1149	104.222	101.225	58.3429	88.8356	54.5453	100.251
ENSG00000112763	17	BTN2A1	-0.275467	-1.21039	0.302158	0.999979	49.5327	47.1367	73.8553	53.2737	80.7302	63.0982	51.1362	34.87
ENSG00000106617	15	PRKAG2	-0.23211	-1.17455	0.302324	0.999979	75.408	80.9087	86.7775	62.8533	97.1816	86.3449	61.8505	74.0988
ENSG00000185721	13	DRG1	0.300911	1.23192	0.302444	0.999979	46.4523	39.7057	39.6115	45.0777	31.7155	31.5491	44.5616	65.3813
ENSG00000259238	1	AC092755.2	-0.607442	-1.52356	0.302536	0.999979	5.79114	4.04821	3.87666	6.01391	8.98887	5.81167	5.11362	2.90584
ENSG00000150455	14	TIRAP	-0.518442	-1.43241	0.302586	0.999979	17.9895	14.9728	12.2264	17.2434	17.2993	25.7374	15.3409	8.71751
ENSG00000185905	4	C16orf54	0.304029	1.23459	0.302643	0.999979	112.989	97.767	69.4319	122.78	68.3493	78.0425	163.636	79.9105
ENSG00000168894	10	RNF181	0.287386	1.22043	0.30266	0.999979	55.6935	50.1867	45.0289	69.3995	30.0194	58.947	60.8765	68.2872
ENSG00000108523	16	RNF167	0.291971	1.22431	0.302869	0.999979	51.1961	53.3476	39.0151	52.2625	29.1714	47.3236	52.3538	66.8342
ENSG00000146416	19	AIG1	0.6768	1.59859	0.302887	0.999979	4.31255	6.48822	16.5503	16.6048	4.57924	14.1141	5.60063	11.6233
ENSG00000168795	5	ZBTB5	-0.560644	-1.47493	0.302979	0.999979	10.1653	8.98369	5.16888	6.759	12.7201	6.64191	6.08765	7.26459
ENSG00000178163	8	ZNF518B	-0.332961	-1.2596	0.303108	0.999979	36.2254	41.8684	34.8899	27.4085	37.6515	53.1353	30.9252	29.0584
ENSG00000162819	12	BROX	0.251872	1.19075	0.303315	0.999979	114.96	127.824	139.709	177.863	153.828	94.6472	141.477	138.027
ENSG00000153814	13	JAZF1	-0.314727	-1.24378	0.303429	0.999979	58.7123	68.9859	111.976	54.551	127.879	76.382	63.7985	49.3992
ENSG00000137265	15	IRF4	0.467197	1.38242	0.303547	0.999979	17.3118	27.8938	22.0671	29.5906	15.0945	25.7374	24.3506	27.6054
ENSG00000160752	15	FDPS	0.260477	1.19787	0.303826	0.999979	56.3712	53.514	48.5079	53.5398	41.2131	37.3608	63.7985	55.2109
ENSG00000129518	9	EAPP	0.282252	1.21609	0.303836	0.999979	66.4132	87.286	103.725	51.8367	59.0213	73.8913	58.9284	104.61
ENSG00000111331	14	OAS3	0.537842	1.4518	0.303858	0.999979	142.314	114.071	579.411	158.171	274.924	122.875	373.538	79.9105
ENSG00000136643	12	RPS6KC1	-0.243965	-1.18424	0.304021	0.999979	57.9114	55.954	72.5631	51.1448	64.6181	82.1937	55.2758	45.0405
ENSG00000100147	14	CCDC134	-0.444635	-1.36097	0.304048	0.999979	37.0879	30.0566	15.0096	19.6916	36.2947	19.9257	20.4545	33.4171
ENSG00000085788	14	DDHD2	0.561013	1.4753	0.304325	0.999979	15.402	25.1765	12.5246	24.6411	10.6849	19.0955	14.8539	34.87
ENSG00000100241	21	SBF1	-0.622427	-1.53946	0.30467	0.999979	24.2119	18.9101	8.89643	24.0556	32.2243	14.9443	21.9155	1.45292
ENSG00000111335	14	OAS2	0.461879	1.37733	0.304683	0.999979	118.903	102.869	403.123	130.55	188.936	123.706	280.762	69.7401
ENSG00000175182	15	FAM131A	-0.567892	-1.48236	0.30471	0.999979	19.8377	13.1983	7.70361	22.1929	20.6914	24.0769	21.4285	5.81167
ENSG00000164609	10	SLU7	0.266553	1.20293	0.304788	0.999979	84.8956	120.448	148.903	80.8951	108.036	86.3449	83.766	129.31
ENSG00000198840	2	MT-ND3	0.392945	1.31307	0.304789	0.999979	330.28	729.287	866.135	307.88	346.156	653.398	333.847	668.342
ENSG00000160201	12	U2AF1	-0.888749	-1.85157	0.304911	0.999979	5.11345	2.71729	5.61618	2.6078	8.31047	0.830239	0.243506	1.45292
ENSG00000182287	15	AP1S2	0.30525	1.23563	0.305001	0.999979	645.465	1089.13	598.894	892.826	647.877	755.517	556.898	1083.88
ENSG00000116001	17	TIA1	-0.246741	-1.18652	0.305069	0.999979	96.9707	93.8851	112.97	119.693	148.401	121.215	78.1654	110.422
ENSG00000134779	15	TPGS2	0.321819	1.24991	0.305117	0.999979	38.1969	35.4911	40.6552	35.7641	26.4578	30.7188	46.7531	42.1346
ENSG00000100528	12	CNIH1	0.254298	1.19275	0.305138	0.999979	117.979	142.297	96.7673	134.807	104.814	100.459	103.49	174.35
ENSG00000189060	5	H1-0	-0.410792	-1.32942	0.305451	0.999979	34.1923	90.0587	87.4236	36.6689	76.8294	138.65	58.4414	31.9642
ENSG00000165175	16	MID1IP1	-0.309764	-1.2395	0.305684	0.999979	160.18	84.6242	61.4301	119.64	132.628	66.4191	90.3407	138.027
ENSG00000083750	13	RRAGB	-0.506099	-1.4202	0.305833	0.999979	17.8047	15.8046	14.6617	16.7112	20.5218	23.2467	15.0974	7.26459
ENSG00000215271	9	HOMEZ	0.528827	1.44276	0.305854	0.999979	14.8475	13.2537	22.5144	18.2546	10.6849	12.4536	21.185	15.9821
ENSG00000151834	16	GABRA2	-1.90315	-3.74028	0.306192	0.999979	0	0	0	0	6.27525	116.233	14.8539	40.6817
ENSG00000146729	10	NIPSNAP2	0.342327	1.2678	0.306198	0.999979	96.4779	167.03	70.9229	77.0632	94.6375	69.7401	68.9122	177.256
ENSG00000120913	23	PDLIM2	0.334074	1.26057	0.306299	0.999979	45.8362	44.3639	28.4785	49.6547	29.6802	29.0584	40.1785	65.3813
ENSG00000203879	12	GDI1	0.234225	1.17627	0.306508	0.999979	92.1037	82.3505	78.3284	86.6429	64.7877	63.9284	102.516	88.628
ENSG00000137474	22	MYO7A	-0.535919	-1.44987	0.306602	0.999979	25.1976	20.7401	15.3078	8.99426	14.2465	30.7188	17.7759	17.435
ENSG00000249532	5	MIR302CHG	1.93562	3.82543	0.306731	0.999979	0.0616078	0	7.35571	0	1.18721	0.830239	0.243506	5.81167
ENSG00000101439	9	CST3	0.330279	1.25726	0.3068	0.999979	814.579	928.925	504.413	678.241	408.061	643.435	683.521	1121.65
ENSG00000143537	14	ADAM15	0.303521	1.23415	0.306823	0.999979	123.154	94.107	73.1595	120.225	81.7478	48.9841	143.912	98.7984
ENSG00000055917	16	PUM2	-0.237421	-1.17888	0.307328	0.999979	113.79	117.343	121.667	137.256	169.771	132.008	111.039	95.8926
ENSG00000267379	1	AC008569.1	0.576279	1.491	0.307835	0.999979	6.71525	11.3128	15.3078	6.65256	8.81927	6.64191	13.8798	7.26459
ENSG00000071073	13	MGAT4A	-0.327411	-1.25476	0.308253	0.999979	44.296	55.5658	30.218	50.6659	40.8739	78.0425	28.9772	47.9463
ENSG00000146192	15	FGD2	-0.284445	-1.21794	0.308495	0.999979	164.739	102.702	181.557	177.011	248.975	126.196	142.938	136.574
ENSG00000116791	14	CRYZ	-0.680936	-1.60318	0.308663	0.999979	13.6769	3.9373	21.0731	11.4956	12.0417	29.8886	3.89609	17.435
ENSG00000184164	15	CRELD2	-0.546521	-1.46056	0.308732	0.999979	9.05635	6.15549	5.51678	7.50408	8.48007	10.7931	5.84414	7.26459
ENSG00000279166	1	AC009951.4	-0.60519	-1.52118	0.308827	0.999979	11.0278	4.32548	13.4192	8.14273	15.6033	10.7931	3.65259	13.0763
ENSG00000138835	22	RGS3	0.401132	1.32054	0.308849	0.999979	28.2164	27.1174	28.3791	31.7726	18.4865	22.4165	37.4999	27.6054
ENSG00000105639	20	JAK3	0.306833	1.23699	0.309013	0.999979	77.8723	51.0185	79.4715	111.39	75.303	48.9841	120.292	55.2109
ENSG00000100744	15	GSKIP	0.404118	1.32328	0.309202	0.999979	20.577	27.7274	34.8402	39.9686	20.013	35.7003	30.1947	30.5113
ENSG00000158773	14	USF1	0.241216	1.18199	0.30931	0.999979	82	80.5205	65.6547	85.8446	64.1093	53.1353	94.4803	69.7401
ENSG00000241163	8	LINC00877	-0.267625	-1.20382	0.309339	0.999979	61.115	48.3567	36.2318	56.3072	65.4661	44.8329	58.9284	37.7759
ENSG00000167548	16	KMT2D	-0.216696	-1.16207	0.309913	0.999979	89.6394	77.4705	77.0361	85.5253	101.422	83.8541	68.6686	90.0809
ENSG00000082641	16	NFE2L1	0.258129	1.19593	0.310097	0.999979	47.438	67.4331	48.6073	49.8676	48.8452	40.6817	62.581	43.5875
ENSG00000163877	11	SNIP1	-0.541502	-1.45549	0.310481	0.999979	28.3396	15.0837	11.8288	10.5376	19.5042	16.6048	12.9058	27.6054
ENSG00000150316	12	CWC15	0.307757	1.23778	0.31061	0.999979	54.5845	67.3777	94.4811	40.9797	44.266	66.4191	47.7271	91.5338
ENSG00000108622	11	ICAM2	0.313466	1.24269	0.310623	0.999979	39.2442	33.9384	41.8977	43.6408	25.2706	37.3608	49.9187	40.6817
ENSG00000137992	15	DBT	0.470375	1.38547	0.310885	0.999979	22.9181	17.5237	29.1743	39.8621	17.8081	24.9072	18.2629	49.3992
ENSG00000147164	12	SNX12	-0.570282	-1.48481	0.311101	0.999979	14.6627	15.5828	7.30601	16.179	11.8721	29.0584	13.1493	7.26459
ENSG00000230212	6	AP000688.1	1.25419	2.38534	0.311138	0.999979	0.0616078	1.38637	4.42337	1.33051	2.03522	0.830239	2.67856	1.45292
ENSG00000284922	2	AP000812.4	0.621241	1.5382	0.31121	0.999979	3.88129	8.37369	9.14494	4.78984	4.74884	6.64191	5.11362	11.6233
ENSG00000011260	14	UTP18	0.259945	1.19743	0.312088	0.999979	52.9827	48.6339	48.5079	48.6967	37.9907	37.3608	60.1459	55.2109
ENSG00000137275	16	RIPK1	0.318842	1.24733	0.3121	0.999979	30.8039	33.1066	42.2953	37.5736	28.8322	32.3793	35.5519	43.5875
ENSG00000138166	6	DUSP5	-0.622481	-1.53952	0.31251	0.999979	9.17957	4.38094	11.7791	5.10916	10.1761	12.4536	2.67856	11.6233
ENSG00000163376	11	KBTBD8	-0.587112	-1.50224	0.312555	0.999979	14.293	17.5792	7.20661	8.67493	10.6849	24.9072	7.06167	14.5292
ENSG00000125676	20	THOC2	-0.242945	-1.18341	0.312716	0.999979	129.808	118.396	164.112	118.469	161.46	171.029	106.899	142.386
ENSG00000121316	11	PLBD1	-0.245185	-1.18524	0.312806	0.999979	1236.1	923.601	905.001	1104.16	1325.1	971.38	924.835	1115.84
ENSG00000176018	13	LYSMD3	-0.316832	-1.24559	0.312894	0.999979	38.1353	30.9438	34.3432	41.7781	49.8628	38.191	35.7954	23.2467
ENSG00000140650	12	PMM2	0.51992	1.43388	0.312919	0.999979	15.5868	22.182	21.7192	15.221	10.6849	16.6048	23.3766	18.8879
ENSG00000109084	14	TMEM97	0.577109	1.49186	0.312953	0.999979	5.54471	11.7564	7.0078	9.31358	6.95366	6.64191	6.33115	14.5292
ENSG00000224531	6	SMIM13	-0.617705	-1.53443	0.313293	0.999979	11.7055	13.7528	4.82097	13.0922	7.80166	27.3979	6.33115	11.6233
ENSG00000156787	17	TBC1D31	0.57479	1.48946	0.313812	0.999979	10.2885	10.5919	23.757	13.9438	8.14086	14.9443	10.9578	23.2467
ENSG00000115415	20	STAT1	0.491565	1.40597	0.313868	0.999979	261.772	300.344	1126.12	303.09	535.94	313.83	697.401	174.35
ENSG00000183741	12	CBX6	-0.365595	-1.28841	0.313874	0.999979	103.132	60.0576	28.4785	81.6934	104.474	34.0398	84.4965	62.4755
ENSG00000167380	16	ZNF226	0.532346	1.44628	0.314244	0.999979	12.6912	16.3592	14.5623	22.7251	11.5329	14.1141	12.6623	27.6054
ENSG00000171714	12	ANO5	-0.565661	-1.48007	0.314702	0.999979	19.2833	10.481	21.6198	7.98307	12.2113	29.8886	10.2272	18.8879
ENSG00000108861	9	DUSP3	-0.239844	-1.18086	0.314739	0.999979	145.086	151.835	108.298	100.267	134.663	146.952	142.694	94.4397
ENSG00000198625	13	MDM4	-0.275891	-1.21074	0.314802	0.999979	130.917	116.843	128.725	183.078	225.4	122.045	120.048	108.969
ENSG00000176148	16	TCP11L1	-0.410598	-1.32924	0.314842	0.999979	27.3539	27.5056	18.0414	22.459	30.6978	31.5491	18.7499	26.1525
ENSG00000181381	14	DDX60L	0.422726	1.34046	0.315062	0.999979	122.353	203.519	531.251	202.291	267.97	222.504	315.097	110.422
ENSG00000160883	11	HK3	-0.306788	-1.23695	0.315062	0.999979	547.078	380.421	324.943	575.313	632.104	420.101	567.369	305.113
ENSG00000198824	7	CHAMP1	0.561146	1.47544	0.315073	0.999979	10.9662	20.1301	26.739	11.4956	11.0241	16.6048	11.2013	24.6996
ENSG00000108582	12	CPD	-0.266852	-1.20318	0.315205	0.999979	158.024	224.37	163.118	167.644	259.151	195.936	131.25	161.274
ENSG00000115073	8	ACTR1B	0.436948	1.35374	0.315309	0.999979	30.003	27.672	19.2839	33.6353	18.8257	14.1141	33.6038	31.9642
ENSG00000162520	15	SYNC	1.27739	2.42399	0.315539	0.999979	0	10.0928	21.2222	0.0532204	8.64967	4.15119	1.94805	18.8879
ENSG00000105671	12	DDX49	-0.34804	-1.27283	0.315549	0.999979	47.2532	33.2175	22.5144	36.5092	27.3058	49.8143	39.6915	29.0584
ENSG00000119446	14	RBM18	0.240521	1.18142	0.315685	0.999979	50.7033	63.3849	83.2984	61.6825	51.7284	70.5703	59.1719	66.8342
ENSG00000187514	17	PTMA	0.275491	1.21041	0.315736	0.999979	891.342	1203.76	952.713	704.479	652.117	885.035	849.348	1191.39
ENSG00000233928	6	AL591501.1	-1.8464	-3.59601	0.315813	0.999979	0	0	0	0	7.80166	96.3077	12.9058	36.323
ENSG00000114744	9	COMMD2	0.231451	1.17402	0.315877	0.999979	45.7746	61.8322	59.9888	58.5957	51.05	53.1353	47.4836	65.3813
ENSG00000164403	15	SHROOM1	-0.687041	-1.60998	0.315998	0.999979	13.4305	10.2592	2.28623	9.6329	9.32807	14.9443	14.6104	0
ENSG00000168995	13	SIGLEC7	0.223724	1.16774	0.316302	0.999979	72.574	68.0432	87.2745	74.7215	71.5718	54.7958	79.6264	84.2693
ENSG00000102103	17	PQBP1	0.281306	1.21529	0.316551	0.999979	47.8693	43.9203	53.1301	38.1058	30.8674	42.3422	52.8408	61.0226
ENSG00000265491	5	RNF115	0.287293	1.22035	0.316621	0.999979	48.547	51.4621	71.6685	56.7862	36.4643	67.2494	41.6395	88.628
ENSG00000107937	19	GTPBP4	-0.263999	-1.2008	0.316835	0.999979	47.6229	50.1867	49.4522	33.5289	54.9508	52.3051	39.6915	40.6817
ENSG00000075975	17	MKRN2	-0.263148	-1.20009	0.31685	0.999979	77.5643	61.0004	41.9971	71.5815	86.3271	52.3051	76.7043	50.8521
ENSG00000167965	18	MLST8	0.443826	1.36021	0.317067	0.999979	29.2021	33.0511	20.427	25.9184	12.5505	24.0769	38.4739	31.9642
ENSG00000116815	16	CD58	0.219413	1.16426	0.317162	0.999979	82.7393	104.477	110.137	107.08	92.2631	92.1565	82.5485	114.781
ENSG00000113460	13	BRIX1	0.480398	1.39513	0.317716	0.999979	17.7431	32.6629	34.4426	16.1258	21.2002	19.0955	17.0454	36.323
ENSG00000005187	12	ACSM3	0.668607	1.58954	0.317917	0.999979	2.3411	7.26459	5.71558	10.5909	3.39203	9.13263	4.38311	7.26459
ENSG00000269888	1	AC112491.1	1.13799	2.20075	0.318312	0.999979	0.0616078	3.77093	4.07546	1.8095	1.35681	4.15119	2.43506	5.81167
ENSG00000167720	13	SRR	0.559374	1.47363	0.318318	0.999979	6.65365	7.81914	13.7174	9.26036	8.31047	4.98143	11.2013	7.26459
ENSG00000101639	18	CEP192	0.249976	1.18919	0.318643	0.999979	49.0398	50.5194	52.4343	68.6012	44.9444	51.4748	44.0746	77.0047
ENSG00000196295	12	GARS1-DT	-0.241131	-1.18192	0.318759	0.999979	89.6394	75.8623	101.787	105.855	131.95	90.496	68.9122	88.628
ENSG00000141349	9	G6PC3	0.415752	1.33399	0.318816	0.999979	26.6146	34.4929	23.1605	25.1733	16.2817	24.0769	37.9869	27.6054
ENSG00000079313	15	REXO1	-0.575165	-1.48985	0.319119	0.999979	15.5868	13.7528	7.90242	12.3471	10.6849	19.9257	12.9058	1.45292
ENSG00000112640	16	PPP2R5D	0.290143	1.22276	0.319369	0.999979	51.1961	55.1222	37.872	49.016	30.5282	42.3422	66.4771	43.5875
ENSG00000085449	15	WDFY1	0.320081	1.2484	0.319418	0.999979	77.6259	95.5488	190.553	79.4049	134.663	60.6074	114.935	88.628
ENSG00000178662	16	CSRNP3	-1.85781	-3.62458	0.319701	0.999979	0	0	0	0	10.0065	160.236	18.2629	61.0226
ENSG00000164116	17	GUCY1A1	0.887944	1.85054	0.320099	0.999979	1.5402	2.27365	21.8683	11.8682	1.52641	14.1141	2.92207	8.71751
ENSG00000197471	12	SPN	0.255023	1.19335	0.320196	0.999979	116.439	125.827	90.4553	140.396	92.9415	104.61	169.967	94.4397
ENSG00000136147	18	PHF11	0.267617	1.20382	0.320516	0.999979	67.2758	61.0558	110.236	65.5676	74.1158	53.1353	60.8765	100.251
ENSG00000163104	18	SMARCAD1	0.307513	1.23757	0.320656	0.999979	31.6664	36.8775	38.1205	45.2374	31.5458	34.0398	31.6558	50.8521
ENSG00000077150	20	NFKB2	0.248263	1.18778	0.320791	0.999979	64.9347	55.6213	49.7007	68.1222	48.506	39.0212	62.094	77.0047
ENSG00000152778	10	IFIT5	0.427199	1.34462	0.320898	0.999979	13.3689	35.7684	48.5576	28.739	34.5987	29.0584	27.2727	29.0584
ENSG00000196209	13	SIRPB2	-0.260469	-1.19787	0.321168	0.999979	193.818	167.086	169.529	227.837	246.092	211.711	208.928	127.857
ENSG00000104375	17	STK3	-0.326361	-1.25385	0.321171	0.999979	34.8084	33.4948	55.0684	31.879	41.7219	68.0796	28.4902	39.2288
ENSG00000129347	21	KRI1	0.332081	1.25883	0.321397	0.999979	27.9084	39.4284	41.7486	29.5373	27.1362	33.2096	34.0908	39.2288
ENSG00000139318	8	DUSP6	-0.329485	-1.25656	0.321765	0.999979	856.965	356.52	855.698	640.774	942.135	634.303	939.933	432.97
ENSG00000136521	13	NDUFB5	0.319066	1.24752	0.321809	0.999979	35.8558	38.5412	34.4923	54.1252	27.8146	40.6817	32.1428	59.5696
ENSG00000100239	16	PPP6R2	-0.344606	-1.2698	0.321947	0.999979	40.2299	27.1729	24.6516	34.274	33.7507	39.8515	23.3766	43.5875
ENSG00000177889	10	UBE2N	0.22477	1.16859	0.32199	0.999979	105.657	91.1678	103.924	95.4243	74.9638	84.6844	108.604	124.951
ENSG00000171617	15	ENC1	-0.347513	-1.27237	0.321993	0.999979	34.254	35.1029	23.9061	33.2628	34.5987	48.1539	22.159	39.2288
ENSG00000138175	9	ARL3	0.479777	1.39453	0.322254	0.999979	16.8805	28.2265	20.427	18.4143	17.1297	14.9443	18.5064	30.5113
ENSG00000185475	11	TMEM179B	0.229611	1.17252	0.322692	0.999979	54.7078	64.494	56.1618	55.775	43.4179	57.2865	68.6686	55.2109
ENSG00000143158	11	MPC2	0.378915	1.30036	0.322697	0.999979	29.5718	35.9348	25.6456	30.3357	21.3698	24.0769	32.8733	40.6817
ENSG00000152601	17	MBNL1	0.322052	1.25011	0.322773	0.999979	493.109	714.481	1055.25	459.399	781.184	400.175	676.946	584.073
ENSG00000011451	21	WIZ	-0.569438	-1.48395	0.323046	0.999979	12.8144	12.2001	8.34972	13.039	11.1937	19.9257	10.7143	1.45292
ENSG00000058866	15	DGKG	-0.281948	-1.21584	0.323283	0.999979	48.9166	44.253	31.0133	37.4672	48.3364	37.3608	40.1785	31.9642
ENSG00000115486	12	GGCX	0.250521	1.18964	0.323285	0.999979	48.4238	52.6821	46.4205	59.7666	47.1492	35.7003	59.1719	43.5875
ENSG00000166501	14	PRKCB	-0.256546	-1.19461	0.323317	0.999979	240.271	253.041	209.638	240.503	302.399	260.695	180.194	238.279
ENSG00000124357	13	NAGK	0.268436	1.2045	0.32338	0.999979	223.513	190.931	258.096	262.27	175.198	207.56	303.652	199.05
ENSG00000070019	5	GUCY2C	-1.21641	-2.32368	0.323556	0.999979	4.06612	1.77456	0	2.0756	1.01761	6.64191	0.974023	4.35875
ENSG00000152256	14	PDK1	-0.408841	-1.32762	0.323784	0.999979	46.0211	19.5756	34.8402	60.352	26.2882	82.1937	24.8376	53.758
ENSG00000153933	10	DGKE	-0.521642	-1.43559	0.323809	0.999979	16.018	19.2428	10.2881	15.9129	20.013	25.7374	7.54868	18.8879
ENSG00000113594	10	LIFR	-1.75288	-3.3703	0.324516	0.999979	0	0	0	0	8.48007	63.9284	13.3928	23.2467
ENSG00000082258	13	CCNT2	0.258183	1.19597	0.324683	0.999979	58.8971	69.9286	117.84	84.0883	93.6199	57.2865	70.1297	77.0047
ENSG00000198945	8	L3MBTL3	0.330459	1.25741	0.32478	0.999979	27.1074	46.693	43.6372	40.8733	25.7794	46.4934	28.0032	43.5875
ENSG00000116489	13	CAPZA1	0.244938	1.18504	0.324812	0.999979	673.867	757.68	760.372	718.902	602.424	643.435	732.953	823.805
ENSG00000163606	11	CD200R1	-0.52508	-1.43901	0.325096	0.999979	16.8189	10.9246	22.4647	17.0838	17.1297	34.87	14.8539	11.6233
ENSG00000102931	8	ARL2BP	0.20972	1.15646	0.325142	0.999979	74.8535	85.1233	78.6266	75.8924	70.8934	63.9284	79.8699	90.0809
ENSG00000141873	11	SLC39A3	0.590403	1.50567	0.325323	0.999979	13.5537	13.0874	6.41139	15.3807	6.78405	6.64191	11.4448	26.1525
ENSG00000162645	13	GBP2	0.471438	1.38649	0.325369	0.999979	156.546	182.946	655.851	170.199	343.273	159.406	393.018	119.139
ENSG00000139437	18	TCHP	0.317552	1.24621	0.325408	0.999979	28.0316	38.2084	43.0408	46.9937	37.4819	29.8886	39.2044	27.6054
ENSG00000137770	14	CTDSPL2	0.227908	1.17114	0.325437	0.999979	58.4658	88.3951	92.8907	75.7327	76.6598	67.2494	68.6686	63.9284
ENSG00000111445	14	RFC5	0.550381	1.46447	0.325467	0.999979	10.2269	10.7582	8.44913	13.5712	7.80166	6.64191	9.74023	21.7938
ENSG00000111237	19	VPS29	0.239815	1.18084	0.325543	0.999979	135.291	143.018	194.181	131.933	132.628	130.348	131.737	187.426
ENSG00000110455	14	ACCS	0.566621	1.48105	0.325804	0.999979	10.6582	9.76006	29.1246	20.7028	13.5681	14.1141	24.8376	7.26459
ENSG00000136448	13	NMT1	0.252385	1.19117	0.325962	0.999979	106.89	78.2469	127.631	115.914	89.0407	88.0053	153.165	87.1751
ENSG00000168653	11	NDUFS5	0.269373	1.20528	0.326186	0.999979	66.7829	116.012	66.4996	66.5256	53.2548	87.1751	62.8245	103.157
ENSG00000221963	6	APOL6	0.413214	1.33165	0.326418	0.999979	106.828	124.385	400.339	135.659	255.42	85.5146	204.545	129.31
ENSG00000162928	9	PEX13	0.449665	1.36572	0.32649	0.999979	15.6484	23.9565	25.3971	28.739	22.7266	15.7745	22.159	23.2467
ENSG00000054116	12	TRAPPC3	0.223962	1.16794	0.32654	0.999979	71.3419	74.4759	59.8894	70.9961	55.9684	53.9655	74.0258	79.9105
ENSG00000119953	14	SMNDC1	0.231586	1.17413	0.326692	0.999979	54.831	60.3904	79.1733	55.7218	52.4068	59.7772	55.0323	78.4576
ENSG00000118260	15	CREB1	0.227729	1.17099	0.326782	0.999979	116.993	153.61	156.359	146.622	151.454	105.44	146.834	126.404
ENSG00000150672	18	DLG2	-1.09903	-2.1421	0.326859	0.999979	5.60631	4.49185	0	3.83187	0.508804	12.4536	1.70454	4.35875
ENSG00000287967	1	AC004882.3	0.987927	1.98333	0.327005	0.999979	0.0616078	4.49185	4.32396	3.72543	2.54402	4.98143	3.16558	7.26459
ENSG00000265401	1	AC093484.3	0.436895	1.35369	0.327084	0.999979	22.1172	38.2639	23.9061	20.7028	14.2465	27.3979	25.3246	34.87
ENSG00000145555	15	MYO10	0.667541	1.58836	0.327104	0.999979	9.30278	11.2019	35.6354	7.92985	5.76645	19.0955	7.79219	26.1525
ENSG00000171659	15	GPR34	-0.450724	-1.36673	0.327118	0.999979	33.8843	17.4128	16.6994	16.4451	23.405	24.9072	20.4545	33.4171
ENSG00000129315	11	CCNT1	-0.306736	-1.23691	0.327232	0.999979	51.3193	48.9112	26.4408	40.554	37.1427	58.947	29.9512	55.2109
ENSG00000174989	13	FBXW8	0.598862	1.51452	0.327461	0.999979	6.90008	10.1482	14.9102	5.10916	6.78405	6.64191	5.84414	17.435
ENSG00000145012	13	LPP	0.245653	1.18563	0.32757	0.999979	90.81	163.758	122.463	104.419	105.831	114.573	87.6621	135.121
ENSG00000136144	12	RCBTB1	-0.238913	-1.1801	0.327593	0.999979	59.8828	43.2548	46.4702	57.5845	67.1621	45.6631	54.5453	43.5875
ENSG00000232220	2	AC008440.1	-0.564384	-1.47876	0.328071	0.999979	14.1698	4.99094	4.57247	8.56849	11.1937	6.64191	11.9318	7.26459
ENSG00000163840	10	DTX3L	0.381157	1.30239	0.328103	0.999979	102.331	101.815	318.035	127.516	188.766	97.9682	210.389	84.2693
ENSG00000204842	18	ATXN2	0.3539	1.27801	0.32866	0.999979	28.4628	34.8257	60.8834	30.176	32.3939	34.87	25.5681	53.758
ENSG00000119669	5	IRF2BPL	0.522391	1.43633	0.32867	0.999979	9.426	14.0301	9.94015	13.6244	7.46246	10.7931	11.6883	17.435
ENSG00000081189	16	MEF2C	0.262827	1.19983	0.329006	0.999979	170.654	221.653	295.67	244.229	241.004	173.52	207.954	199.05
ENSG00000187764	12	SEMA4D	-0.227977	-1.17119	0.329098	0.999979	122.6	83.0714	129.52	94.5195	136.868	97.138	110.065	91.5338
ENSG00000115239	24	ASB3	-0.455146	-1.37092	0.329224	0.999979	23.7806	16.8583	18.0911	25.1201	20.5218	37.3608	16.3149	21.7938
ENSG00000164916	11	FOXK1	-0.348002	-1.2728	0.329268	0.999979	39.4906	40.4266	20.5264	36.1367	51.05	30.7188	38.9609	21.7938
ENSG00000103326	12	CAPN15	-0.511911	-1.42594	0.329452	0.999979	17.1886	12.8655	7.50481	12.3471	14.4161	15.7745	9.25322	14.5292
ENSG00000164253	14	WDR41	-0.22816	-1.17134	0.329719	0.999979	64.0105	52.7376	56.6588	66.2595	62.5829	81.3634	48.4577	72.6459
ENSG00000128573	26	FOXP2	-1.80971	-3.50571	0.329765	0.999979	0	0	0	0	10.5153	117.894	14.1233	47.9463
ENSG00000131508	16	UBE2D2	0.229959	1.1728	0.32995	0.999979	86.0045	93.4969	70.2768	78.8727	63.9397	68.0796	78.4089	114.781
ENSG00000109743	11	BST1	-0.246003	-1.18592	0.330138	0.999979	279.084	207.124	178.177	210.753	224.383	220.013	236.444	184.521
ENSG00000210082	2	MT-RNR2	0.241496	1.18222	0.330208	0.999979	17875.2	32253.2	24439.3	13308.1	14510.9	24866.5	15514.5	27290.2
ENSG00000163219	12	ARHGAP25	0.269115	1.20507	0.330265	0.999979	84.2179	73.0341	147.164	111.976	100.913	84.6844	136.363	68.2872
ENSG00000227115	8	LINC01630	-1.80403	-3.49195	0.33035	0.999979	0	0	0	0	10.3457	120.385	18.2629	45.0405
ENSG00000172171	11	TEFM	0.524637	1.43857	0.330416	0.999979	8.50188	10.1482	9.84075	11.7617	7.29286	8.30239	9.49673	18.8879
ENSG00000187605	16	TET3	-0.215589	-1.16118	0.33054	0.999979	116.192	122.333	108.546	85.472	130.932	107.101	100.811	90.0809
ENSG00000125124	13	BBS2	-0.326663	-1.25411	0.330659	0.999979	37.3343	30.7775	25.9935	33.5821	43.9267	29.8886	28.4902	30.5113
ENSG00000177989	13	ODF3B	0.299771	1.23095	0.331024	0.999979	47.0068	32.2747	57.3546	57.4781	47.3188	29.0584	41.883	74.0988
ENSG00000160613	14	PCSK7	-0.277654	-1.21222	0.33123	0.999979	61.8543	50.1312	32.1067	57.3716	63.9397	46.4934	63.7985	31.9642
ENSG00000122986	14	HVCN1	0.231461	1.17402	0.331308	0.999979	151.247	162.095	202.878	143.057	143.483	141.141	194.805	148.198
ENSG00000033627	17	ATP6V0A1	0.255043	1.19337	0.331562	0.999979	97.9565	149.229	86.1811	134.382	120.247	88.0053	150.974	85.7222
ENSG00000152457	18	DCLRE1C	0.251566	1.1905	0.332126	0.999979	62.84	62.8304	104.869	69.1866	56.4772	78.0425	59.6589	94.4397
ENSG00000131943	18	C19orf12	0.522626	1.43657	0.332384	0.999979	10.9662	12.5883	9.44314	13.518	8.98887	5.81167	12.1753	17.435
ENSG00000198015	14	MRPL42	0.25909	1.19672	0.332428	0.999979	48.7934	50.5194	61.2313	81.0015	45.4532	64.7586	43.8311	79.9105
ENSG00000128335	14	APOL2	0.343121	1.2685	0.332576	0.999979	32.9602	31.7757	67.2451	33.7418	29.5106	37.3608	48.2142	24.6996
ENSG00000074706	13	IPCEF1	-0.215386	-1.16101	0.332629	0.999979	66.4132	52.294	64.7601	54.3913	59.3605	75.5517	53.3278	63.9284
ENSG00000060762	19	MPC1	0.250067	1.18926	0.332634	0.999979	47.0684	44.863	48.1103	48.6435	40.8739	36.5305	47.7271	65.3813
ENSG00000197265	9	GTF2E2	0.442873	1.35931	0.332645	0.999979	26.553	28.3374	42.842	16.6048	22.7266	19.0955	21.4285	50.8521
ENSG00000259436	1	AC010247.2	0.535545	1.44949	0.332754	0.999979	9.85725	20.6292	11.6797	9.52646	11.5329	6.64191	16.3149	10.1704
ENSG00000054219	11	LY75	0.554779	1.46894	0.332826	0.999979	13.4921	12.4219	44.0349	23.417	28.3234	8.30239	26.5421	17.435
ENSG00000260257	2	AL035071.1	-0.507031	-1.42112	0.332848	0.999979	15.2787	11.3128	7.25631	12.9326	18.9954	9.96287	9.00972	13.0763
ENSG00000203930	12	LINC00632	-1.79604	-3.47266	0.333029	0.999979	0	0	0	0	6.27525	104.61	16.3149	37.7759
ENSG00000164327	13	RICTOR	-0.266207	-1.20264	0.333117	0.999979	82.2465	90.1697	136.031	106.334	119.569	161.897	67.6946	97.3455
ENSG00000101343	15	CRNKL1	0.244217	1.18445	0.333264	0.999979	44.2344	53.7912	51.7882	50.5594	39.5171	49.8143	41.6395	68.2872
ENSG00000147669	11	POLR2K	0.329567	1.25664	0.333592	0.999979	45.6514	60.7786	33.0013	33.6885	31.037	34.0398	35.7954	77.0047
ENSG00000048707	15	VPS13D	-0.21256	-1.15874	0.333599	0.999979	108.615	111.243	109.888	114.477	140.769	123.706	89.1231	111.875
ENSG00000164086	10	DUSP7	0.369784	1.29216	0.333835	0.999979	24.5199	50.6858	28.4785	29.1116	28.8322	26.5676	32.1428	30.5113
ENSG00000183049	13	CAMK1D	0.339756	1.26554	0.333872	0.999979	26.2449	37.7648	30.566	41.5119	23.9138	36.5305	28.9772	42.1346
ENSG00000198522	14	GPN1	0.352103	1.27642	0.334434	0.999979	31.2968	31.5538	36.2318	30.4421	24.253	24.0769	41.396	30.5113
ENSG00000221869	5	CEBPD	-0.242255	-1.18284	0.334955	0.999979	210.945	123.609	155.514	148.751	143.144	191.785	142.938	204.861
ENSG00000171858	18	RPS21	0.324582	1.2523	0.33496	0.999979	140.343	117.121	72.6128	152.849	54.9508	112.912	109.334	197.597
ENSG00000140563	15	MCTP2	-0.315636	-1.24456	0.334982	0.999979	48.7934	23.9565	38.9654	39.3831	32.5635	53.9655	30.6817	50.8521
ENSG00000148411	8	NACC2	-0.249061	-1.18843	0.335362	0.999979	59.1435	61.7767	39.0151	59.7666	77.847	46.4934	44.3181	56.6638
ENSG00000100221	10	JOSD1	-0.37793	-1.29948	0.335439	0.999979	46.5139	31.9975	18.3396	26.9828	33.9203	29.8886	23.6201	46.4934
ENSG00000117305	15	HMGCL	0.390187	1.31056	0.335497	0.999979	28.278	28.1711	26.1426	34.753	16.4513	27.3979	38.2304	29.0584
ENSG00000100462	16	PRMT5	0.317257	1.24596	0.335521	0.999979	36.1638	38.4857	36.4803	32.4645	27.1362	26.5676	44.8051	36.323
ENSG00000084623	12	EIF3I	0.231147	1.17377	0.335609	0.999979	126.974	128.933	92.3937	119.533	86.4967	90.496	140.016	117.686
ENSG00000117395	13	EBNA1BP2	0.429608	1.34687	0.335867	0.999979	20.3922	28.3374	31.4606	18.2546	19.6738	18.2653	23.8636	30.5113
ENSG00000113327	17	GABRG2	-1.7792	-3.43235	0.335928	0.999979	0	0	0	0	11.8721	142.801	25.0811	50.8521
ENSG00000128052	10	KDR	-1.79295	-3.46523	0.336042	0.999979	0	0	0	0	6.10565	106.271	12.9058	42.1346
ENSG00000144560	15	VGLL4	-0.337894	-1.26391	0.336535	0.999979	37.2111	26.5074	28.0809	33.4224	39.1779	34.0398	34.3343	21.7938
ENSG00000115514	12	TXNDC9	0.303688	1.2343	0.336794	0.999979	34.9933	32.4411	39.0151	41.033	32.5635	27.3979	35.3083	53.758
ENSG00000163848	20	ZNF148	0.253077	1.19175	0.336885	0.999979	70.1097	126.936	128.029	81.9595	76.999	112.912	77.1914	92.9868
ENSG00000214022	11	REPIN1	0.358502	1.28209	0.337231	0.999979	41.0924	46.8039	22.8623	45.8228	33.7507	20.756	31.4123	66.8342
ENSG00000136146	15	MED4	0.22272	1.16693	0.337515	0.999979	74.9151	94.107	105.664	68.0157	84.8007	65.5889	79.1394	95.8926
ENSG00000105373	19	NOP53	0.316289	1.24512	0.337589	0.999979	137.385	165.2	77.8314	94.2534	74.9638	92.1565	94.4803	210.673
ENSG00000281162	2	LINC01127	-0.544792	-1.45881	0.337635	0.999979	19.7761	16.1928	6.26229	16.2855	22.8962	14.1141	7.06167	21.7938
ENSG00000169188	5	APEX2	0.429215	1.3465	0.337678	0.999979	22.1172	23.7901	22.7629	26.2909	17.8081	15.7745	31.1687	21.7938
ENSG00000197249	14	SERPINA1	0.292532	1.22479	0.337692	0.999979	263.065	582.886	452.475	362.431	343.104	412.629	394.723	277.507
ENSG00000101856	10	PGRMC1	-0.253461	-1.19206	0.337853	0.999979	48.6086	48.6894	36.6294	44.4391	43.2483	62.2679	44.3181	36.323
ENSG00000141503	17	MINK1	0.213017	1.15911	0.337936	0.999979	100.174	100.429	92.6919	107.505	84.9703	79.7029	122.97	88.628
ENSG00000066135	13	KDM4A	0.478801	1.39359	0.338325	0.999979	19.16	17.3019	19.6815	22.0865	12.5505	13.2838	28.4902	17.435
ENSG00000163013	12	FBXO41	-0.484018	-1.39863	0.338411	0.999979	20.4538	14.1965	10.139	18.9465	22.0482	14.9443	14.6104	10.1704
ENSG00000131370	16	SH3BP5	-0.311017	-1.24058	0.338567	0.999979	67.2758	55.2885	73.0601	26.9828	73.607	53.1353	33.6038	78.4576
ENSG00000102882	12	MAPK3	0.238499	1.17976	0.338705	0.999979	50.58	63.3849	51.987	47.3662	40.0259	49.8143	62.581	47.9463
ENSG00000096060	15	FKBP5	0.443989	1.36036	0.338975	0.999979	237.929	207.013	823.392	272.914	472.679	175.18	514.041	190.332
ENSG00000115268	10	RPS15	0.270861	1.20653	0.339108	0.999979	179.279	191.929	123.556	189.571	94.4679	172.69	175.081	219.391
ENSG00000109171	15	SLAIN2	-0.244999	-1.18509	0.339219	0.999979	70.1097	79.1341	103.626	63.013	116.347	88.0053	60.1459	79.9105
ENSG00000088035	18	ALG6	-0.342938	-1.26834	0.33922	0.999979	32.6522	25.2874	26.7887	32.4113	36.8035	36.5305	24.5941	30.5113
ENSG00000068305	17	MEF2A	0.274698	1.20974	0.339236	0.999979	114.775	171.023	241.993	120.491	181.473	111.252	160.227	126.404
ENSG00000261222	3	AC064805.1	0.558862	1.47311	0.339254	0.999979	9.17957	23.6238	9.89045	27.3021	21.5394	6.64191	15.0974	17.435
ENSG00000124532	15	MRS2	0.262335	1.19942	0.339479	0.999979	35.3013	46.8594	44.9792	40.7669	36.8035	36.5305	41.6395	42.1346
ENSG00000102910	14	LONP2	-0.21726	-1.16252	0.339533	0.999979	116.192	82.7942	92.2943	112.508	125.844	93.817	113.717	79.9105
ENSG00000132510	11	KDM6B	-0.244568	-1.18474	0.339697	0.999979	82.0616	50.7412	48.0109	70.6235	80.5606	48.1539	74.0258	58.1167
ENSG00000136273	13	HUS1	-0.30969	-1.23944	0.339707	0.999979	44.8505	29.9456	28.23	35.3916	41.5523	31.5491	38.2304	27.6054
ENSG00000115145	10	STAM2	0.256055	1.19421	0.339828	0.999979	47.2532	60.1686	97.4631	80.15	82.4263	54.7958	69.6427	56.6638
ENSG00000279491	1	AP003733.3	-0.537862	-1.45182	0.340327	0.999979	24.828	8.42914	12.0773	25.2265	34.9379	9.13263	17.7759	17.435
ENSG00000147416	11	ATP6V1B2	0.286699	1.21985	0.340556	0.999979	404.64	388.572	599.192	657.539	448.765	459.122	666.719	350.153
ENSG00000119866	22	BCL11A	0.314028	1.24317	0.340608	0.999979	26.6146	54.9003	47.2654	66.0998	38.4995	56.4562	29.4642	46.4934
ENSG00000144596	13	GRIP2	-1.64459	-3.12659	0.340675	0.999979	0	0	0	0	29.8498	29.0584	20.211	11.6233
ENSG00000205581	11	HMGN1	0.30734	1.23742	0.340845	0.999979	69.2472	119.616	53.8756	56.8927	72.4198	49.8143	52.1102	122.045
ENSG00000145592	14	RPL37	0.322019	1.25008	0.340917	0.999979	396.878	488.114	240.303	394.257	206.405	376.928	339.447	584.073
ENSG00000169047	6	IRS1	-0.702373	-1.62718	0.341002	0.999979	22.9181	17.8565	2.38564	6.01391	4.57924	22.4165	5.11362	21.7938
ENSG00000175110	13	MRPS22	0.31158	1.24107	0.341387	0.999979	31.4816	36.3784	43.0905	30.4421	27.8146	29.8886	38.2304	36.323
ENSG00000172500	13	FIBP	0.263805	1.20064	0.341432	0.999979	52.3051	66.8231	41.7983	50.5594	31.7155	55.626	59.1719	59.5696
ENSG00000008294	21	SPAG9	0.247054	1.18678	0.34145	0.999979	65.674	59.8913	94.0835	94.4131	62.2437	78.8727	57.4674	104.61
ENSG00000146352	13	CLVS2	-1.70764	-3.26625	0.341776	0.999979	0	0	0	0	6.10565	67.2494	12.1753	26.1525
ENSG00000171236	10	LRG1	-0.484219	-1.39883	0.342327	0.999979	15.3404	10.2037	13.5186	14.2631	21.2002	14.1141	11.9318	10.1704
ENSG00000138646	9	HERC5	-0.492295	-1.40668	0.342618	0.999979	19.0368	14.1965	50.148	17.5627	28.3234	55.626	18.9935	17.435
ENSG00000103061	13	SLC7A6OS	0.334657	1.26108	0.34267	0.999979	26.9226	42.423	61.7283	29.8034	38.3299	32.3793	43.344	23.2467
ENSG00000073921	18	PICALM	0.263925	1.20074	0.342747	0.999979	319.129	411.032	466.64	529.118	457.584	317.151	381.33	401.005
ENSG00000108654	16	DDX5	-0.245237	-1.18529	0.342819	0.999979	1997.14	1310.18	2304.37	2020.25	2831.16	1637.23	1913.71	1543
ENSG00000110848	8	CD69	-0.568476	-1.48296	0.343043	0.999979	14.1082	3.88184	5.16888	9.31358	10.5153	5.81167	5.11362	14.5292
ENSG00000130159	14	ECSIT	0.500334	1.41454	0.343657	0.999979	23.1029	23.8456	14.115	22.7784	11.8721	14.9443	20.698	40.6817
ENSG00000197121	15	PGAP1	0.676504	1.59826	0.343658	0.999979	9.98047	7.65278	50.1977	17.9353	9.49768	24.9072	5.84414	34.87
ENSG00000137210	14	TMEM14B	0.266675	1.20303	0.344191	0.999979	39.3674	49.9094	41.4007	39.0638	31.037	40.6817	49.4317	40.6817
ENSG00000090621	15	PABPC4	-0.220077	-1.1648	0.344256	0.999979	74.6687	79.245	57.1061	65.5676	64.4485	95.4775	60.633	69.7401
ENSG00000029363	17	BCLAF1	-0.260802	-1.19814	0.344312	0.999979	296.087	275.611	320.272	190.21	361.081	260.695	225.73	267.337
ENSG00000247828	8	TMEM161B-AS1	0.480703	1.39542	0.344696	0.999979	20.7618	29.1138	83.2487	24.5878	15.6033	52.3051	20.211	43.5875
ENSG00000249618	6	LINC02465	-1.71664	-3.28669	0.344697	0.999979	0	0	0	0	5.76645	73.8913	13.6363	27.6054
ENSG00000172671	20	ZFAND4	0.605364	1.52136	0.344887	0.999979	7.0849	8.04096	25.9438	16.179	6.78405	17.435	7.54868	18.8879
ENSG00000178974	11	FBXO34	0.249473	1.18877	0.345398	0.999979	42.6942	52.904	40.4067	51.4642	40.8739	36.5305	51.1362	42.1346
ENSG00000153071	15	DAB2	0.539816	1.45379	0.345454	0.999979	9.17957	16.9692	31.8582	17.9885	10.0065	22.4165	13.3928	15.9821
ENSG00000025156	13	HSF2	-0.544376	-1.45839	0.345583	0.999979	16.2029	27.1729	10.4372	15.8065	13.7377	39.8515	12.9058	10.1704
ENSG00000157426	14	AASDH	0.470841	1.38592	0.345674	0.999979	21.1931	18.3001	20.3276	34.753	17.4689	17.435	16.5584	43.5875
ENSG00000164938	14	TP53INP1	-0.265893	-1.20238	0.345814	0.999979	86.4358	135.587	72.6625	94.7324	161.291	85.5146	78.6524	79.9105
ENSG00000184924	6	PTRHD1	0.449312	1.36539	0.345925	0.999979	24.1503	29.8902	17.2462	25.9184	11.7025	23.2467	26.2986	36.323
ENSG00000108946	15	PRKAR1A	0.280144	1.21432	0.345954	0.999979	418.872	462.106	775.381	664.723	626.507	412.629	607.547	438.781
ENSG00000121067	19	SPOP	0.219206	1.16409	0.346076	0.999979	75.1	65.5477	75.9924	82.2256	58.8517	63.0982	94.4803	62.4755
ENSG00000210151	2	MT-TS1	-0.557896	-1.47212	0.346445	0.999979	20.269	16.1928	5.41738	18.2546	17.2993	21.5862	5.84414	23.2467
ENSG00000089327	15	FXYD5	0.272315	1.20774	0.346484	0.999979	213.225	290.528	307.349	174.297	161.969	259.865	266.882	233.92
ENSG00000145214	14	DGKQ	-0.493292	-1.40765	0.346576	0.999979	12.9376	8.98369	5.81499	11.0699	11.1937	12.4536	7.79219	10.1704
ENSG00000196911	11	KPNA5	0.529133	1.44306	0.346576	0.999979	15.402	16.4701	54.0744	54.9235	13.2289	46.4934	14.6104	34.87
ENSG00000126777	18	KTN1	0.354617	1.27865	0.346738	0.999979	140.404	182.558	333.343	103.94	132.289	195.106	100.081	277.507
ENSG00000198898	14	CAPZA2	0.253361	1.19198	0.347094	0.999979	439.017	460.775	448.251	548.756	424.343	379.419	415.664	601.508
ENSG00000119906	13	SLF2	0.222312	1.1666	0.347193	0.999979	49.4711	66.7677	80.7637	72.1669	69.1973	56.4562	60.1459	56.6638
ENSG00000155542	12	SETD9	-0.507744	-1.42183	0.347201	0.999979	14.9091	7.65278	8.10122	12.3471	8.81927	19.0955	10.2272	11.6233
ENSG00000267469	1	AC005944.1	0.709274	1.63498	0.347212	0.999979	2.40271	5.43458	5.21858	2.6078	1.86561	4.98143	3.65259	7.26459
ENSG00000099968	18	BCL2L13	-0.231632	-1.17416	0.347237	0.999979	108.984	116.012	70.1277	99.2029	111.767	112.082	117.126	63.9284
ENSG00000162222	14	TTC9C	0.50055	1.41475	0.347273	0.999979	12.6296	13.0874	15.3575	19.798	10.1761	11.6233	21.4285	10.1704
ENSG00000154723	13	ATP5PF	0.22652	1.17001	0.347644	0.999979	76.9482	81.2969	110.485	69.1866	62.2437	86.3449	76.9478	101.704
ENSG00000089094	19	KDM2B	0.273261	1.20854	0.347935	0.999979	43.8648	52.5712	37.3253	41.3523	36.1251	29.0584	51.6232	39.2288
ENSG00000151445	16	VIPAS39	0.369246	1.29168	0.348189	0.999979	25.444	25.0102	34.7905	31.4533	19.3346	29.0584	28.7337	39.2288
ENSG00000114779	20	ABHD14B	0.383451	1.30446	0.348324	0.999979	23.6574	43.4766	25.4965	27.9407	23.2354	26.5676	39.2044	20.3409
ENSG00000057252	13	SOAT1	-0.228279	-1.17144	0.348472	0.999979	187.596	139.58	173.257	192.658	228.792	164.387	180.438	139.48
ENSG00000112335	15	SNX3	0.27946	1.21374	0.348523	0.999979	249.512	363.34	318.979	192.392	237.611	237.448	217.938	377.759
ENSG00000163421	9	PROK2	-0.490728	-1.40515	0.348799	0.999979	59.2051	25.232	9.74134	41.9377	25.949	39.8515	12.9058	63.9284
ENSG00000255248	9	MIR100HG	-1.73041	-3.31823	0.348946	0.999979	0	0	0	0	10.6849	104.61	13.8798	45.0405
ENSG00000107263	18	RAPGEF1	-0.230917	-1.17358	0.349052	0.999979	83.3554	74.365	52.2355	78.5002	85.8183	73.061	52.3538	94.4397
ENSG00000153707	17	PTPRD	-1.74652	-3.35549	0.349116	0.999979	0	0	0	0	11.7025	203.409	22.159	85.7222
ENSG00000197483	10	ZNF628	-0.67386	-1.59534	0.349117	0.999979	8.93314	5.26821	1.29222	5.00272	5.42724	6.64191	1.70454	11.6233
ENSG00000183775	11	KCTD16	-1.75067	-3.36515	0.349183	0.999979	0	0	0	0	7.12326	136.989	19.9675	52.3051
ENSG00000108854	16	SMURF2	0.35683	1.28061	0.349272	0.999979	30.2494	31.6647	36.6791	30.0163	26.2882	25.7374	24.1071	59.5696
ENSG00000171055	15	FEZ2	-0.323185	-1.25109	0.349333	0.999979	33.2682	26.1747	35.2378	35.3916	32.9027	50.6446	24.3506	31.9642
ENSG00000250198	3	LINC02199	-1.73344	-3.32519	0.349372	0.999979	0	0	0	0	7.97126	100.459	14.6104	40.6817
ENSG00000169895	6	SYAP1	-0.232495	-1.17486	0.349408	0.999979	69.3704	47.6358	63.1696	39.5428	64.7877	47.3236	58.9284	52.3051
ENSG00000196843	17	ARID5A	-0.247662	-1.18728	0.349579	0.999979	72.4508	49.6876	37.3253	52.3689	59.6997	42.3422	64.042	45.0405
ENSG00000178814	17	OPLAH	-0.507364	-1.42145	0.349626	0.999979	14.6627	8.65096	7.50481	13.6777	14.0769	14.1141	14.3668	4.35875
ENSG00000111912	20	NCOA7	0.282081	1.21595	0.349665	0.999979	35.6093	64.6049	82.9008	41.2458	42.9091	71.4006	46.2661	61.0226
ENSG00000108590	11	MED31	0.505891	1.42	0.349723	0.999979	8.56349	10.6473	14.0653	14.2631	6.78405	13.2838	12.4188	14.5292
ENSG00000165502	7	RPL36AL	0.268785	1.20479	0.349798	0.999979	149.522	196.809	249.15	122.247	128.558	185.974	137.824	225.202
ENSG00000111725	11	PRKAB1	0.370216	1.29255	0.349927	0.999979	32.9602	42.0903	21.5204	34.9126	27.645	20.756	51.6232	26.1525
ENSG00000101347	10	SAMHD1	0.281785	1.2157	0.350097	0.999979	1142.58	1002.68	2093.89	1163.82	1377.84	963.907	1821.18	976.361
ENSG00000137766	17	UNC13C	-1.72488	-3.30553	0.350132	0.999979	0	0	0	0	10.3457	96.3077	12.6623	42.1346
ENSG00000065308	5	TRAM2	-0.345116	-1.27025	0.350184	0.999979	34.0691	37.3211	23.3593	28.2068	46.3012	28.2281	25.8116	29.0584
ENSG00000198355	5	PIM3	-0.381454	-1.30265	0.350351	0.999979	36.0406	42.8666	17.7432	28.739	37.6515	41.5119	15.8279	45.0405
ENSG00000131355	15	ADGRE3	-0.351372	-1.27577	0.350564	0.999979	47.5613	25.3983	25.9438	52.7947	44.9444	42.3422	19.237	58.1167
ENSG00000137504	14	CREBZF	-0.307855	-1.23787	0.350675	0.999979	55.3238	65.4368	50.7445	106.228	129.406	60.6074	65.5031	39.2288
ENSG00000152422	16	XRCC4	0.374133	1.29606	0.350721	0.999979	23.3494	35.8793	48.5576	24.2685	25.101	33.2096	23.3766	43.5875
ENSG00000064490	14	RFXANK	0.429038	1.34634	0.350752	0.999979	25.136	24.2892	21.9677	23.3106	14.0769	18.2653	32.1428	29.0584
ENSG00000131732	12	ZCCHC9	0.417469	1.33558	0.351259	0.999979	19.4065	26.452	50.993	26.6634	18.8257	35.7003	21.9155	34.87
ENSG00000198590	12	C3orf35	-0.565618	-1.48002	0.351388	0.999979	10.2269	8.87278	8.54853	3.93831	6.10565	18.2653	5.11362	13.0763
ENSG00000153339	15	TRAPPC8	0.21442	1.16024	0.3515	0.999979	65.4275	73.6996	101.24	82.9175	73.607	76.382	64.529	94.4397
ENSG00000125868	16	DSTN	0.252133	1.19097	0.351501	0.999979	56.4328	79.7996	45.3768	61.2035	40.1955	63.9284	50.8927	82.8163
ENSG00000142892	15	PIGK	0.318706	1.24721	0.351548	0.999979	31.42	47.3585	29.8204	34.4336	31.3762	27.3979	29.4642	50.8521
ENSG00000156639	12	ZFAND3	-0.319425	-1.24783	0.351558	0.999979	37.2111	50.0203	28.6773	46.1953	35.1075	70.5703	26.7856	33.4171
ENSG00000126107	15	HECTD3	0.281522	1.21548	0.351702	0.999979	32.8986	36.323	40.8043	38.2655	30.3586	34.87	36.0389	49.3992
ENSG00000122565	19	CBX3	0.245296	1.18534	0.351903	0.999979	153.712	176.624	233.146	132.359	155.185	146.952	140.99	222.296
ENSG00000232533	1	AC093673.1	-0.522929	-1.43687	0.351961	0.999979	18.9752	13.9192	6.4611	13.4648	8.98887	24.0769	12.9058	13.0763
ENSG00000170144	21	HNRNPA3	-0.235892	-1.17763	0.352031	0.999979	284.628	222.43	266.297	212.296	297.311	244.09	235.957	233.92
ENSG00000143641	10	GALNT2	-0.219505	-1.16433	0.352326	0.999979	129.438	117.842	79.3721	103.78	120.926	107.101	128.815	79.9105
ENSG00000177426	22	TGIF1	-0.278392	-1.21284	0.352673	0.999979	49.3479	33.2729	31.1624	40.6604	32.9027	50.6446	39.2044	37.7759
ENSG00000144840	10	RABL3	0.354095	1.27818	0.352769	0.999979	24.3351	37.9311	29.8204	28.8455	25.101	26.5676	26.0551	40.6817
ENSG00000259642	2	ST20-AS1	-0.484446	-1.39905	0.352775	0.999979	20.3922	13.4201	8.74733	15.7533	17.9777	15.7745	18.2629	7.26459
ENSG00000105967	16	TFEC	-0.28268	-1.21645	0.353044	0.999979	136.523	139.857	248.802	152.849	272.041	197.597	110.308	178.709
ENSG00000143549	21	TPM3	0.240784	1.18163	0.353146	0.999979	1164.76	1588.73	1628.64	976.436	1226.22	1110.03	1606.65	1091.14
ENSG00000080845	18	DLGAP4	0.221943	1.1663	0.35347	0.999979	61.423	74.9196	71.8176	50.0804	62.5829	46.4934	69.1557	71.193
ENSG00000109445	11	ZNF330	-0.231824	-1.17432	0.353854	0.999979	69.0008	55.954	86.3302	54.1784	63.4309	96.3077	58.4414	65.3813
ENSG00000120709	11	FAM53C	-0.308982	-1.23883	0.353992	0.999979	116.192	98.4324	39.8103	94.9453	123.3	68.0796	127.841	52.3051
ENSG00000145685	14	LHFPL2	0.311192	1.24073	0.354078	0.999979	38.8129	34.2711	76.3403	39.2767	35.1075	46.4934	63.7985	29.0584
ENSG00000064201	16	TSPAN32	0.29904	1.23033	0.354143	0.999979	43.1255	40.5375	31.4109	44.9713	32.9027	23.2467	54.0583	36.323
ENSG00000106723	17	SPIN1	-0.251783	-1.19068	0.354279	0.999979	44.6657	43.0885	34.5917	41.1394	40.5347	57.2865	35.5519	43.5875
ENSG00000101363	12	MANBAL	0.47579	1.39068	0.354292	0.999979	12.1367	15.7492	14.7114	16.8177	9.15847	14.9443	16.0714	20.3409
ENSG00000183826	18	BTBD9	-0.441641	-1.35815	0.354363	0.999979	21.0699	20.9065	17.4947	20.8624	23.405	29.8886	18.7499	10.1704
ENSG00000140941	14	MAP1LC3B	-0.257777	-1.19564	0.354618	0.999979	341.184	211.172	178.972	215.915	258.303	200.088	231.331	286.225
ENSG00000123144	11	TRIR	0.228741	1.17181	0.354656	0.999979	125.557	161.318	126.886	101.491	86.6663	131.178	139.772	139.48
ENSG00000177548	13	RABEP2	-0.51597	-1.42996	0.354691	0.999979	14.0466	10.0928	5.61618	13.4116	11.3633	16.6048	13.3928	4.35875
ENSG00000230043	1	TMSB4XP6	0.255315	1.1936	0.355008	0.999979	100.174	88.4506	154.52	84.5673	71.5718	109.592	88.8796	145.292
ENSG00000142186	17	SCYL1	0.228561	1.17167	0.3552	0.999979	70.9106	69.7623	56.1618	65.5676	47.4884	53.9655	86.4446	59.5696
ENSG00000108384	15	RAD51C	0.549659	1.46374	0.355355	0.999979	6.77686	13.1428	8.25032	6.01391	5.08804	8.30239	6.81816	15.9821
ENSG00000108055	10	SMC3	-0.262997	-1.19997	0.355401	0.999979	71.7731	90.4469	129.669	73.4442	106.679	152.764	66.4771	94.4397
ENSG00000160194	18	NDUFV3	0.213864	1.15979	0.355664	0.999979	52.3051	51.3512	65.0086	61.0439	51.5588	48.9841	67.6946	47.9463
ENSG00000145730	20	PAM	0.451322	1.36729	0.355678	0.999979	22.4253	67.5995	17.8426	40.3411	17.9777	47.3236	18.7499	52.3051
ENSG00000157800	18	SLC37A3	-0.433398	-1.35041	0.355758	0.999979	22.6717	16.3037	15.7054	21.7139	29.0018	18.2653	18.0194	14.5292
ENSG00000145362	20	ANK2	-1.72562	-3.30722	0.355863	0.999979	0	0	0	0	7.46246	146.122	20.211	58.1167
ENSG00000013563	14	DNASE1L1	-0.264956	-1.2016	0.355971	0.999979	57.7882	43.033	31.8582	47.792	48.8452	44.0027	55.5193	29.0584
ENSG00000170471	15	RALGAPB	-0.248151	-1.18768	0.356063	0.999979	56.9256	59.1704	72.9607	83.3964	68.3493	110.422	56.2498	47.9463
ENSG00000062716	13	VMP1	0.250416	1.18955	0.356132	0.999979	510.544	477.578	513.757	618.315	527.969	361.154	609.739	560.826
ENSG00000083844	10	ZNF264	0.33516	1.26152	0.356142	0.999979	30.0646	33.0511	29.7707	47.313	21.3698	39.0212	30.1947	49.3992
ENSG00000101935	11	AMMECR1	-0.4677	-1.3829	0.356453	0.999979	20.8851	13.3092	27.7827	24.2685	18.1473	44.8329	15.3409	17.435
ENSG00000285967	1	NIPBL-DT	-0.504937	-1.41906	0.356475	0.999979	9.79565	13.2537	10.4869	11.4956	17.6385	18.2653	5.11362	13.0763
ENSG00000177189	14	RPS6KA3	-0.232687	-1.17502	0.356615	0.999979	132.642	181.393	135.087	152.317	168.753	207.56	139.772	103.157
ENSG00000164506	14	STXBP5	-0.383898	-1.30486	0.357093	0.999979	42.6326	81.8514	26.4905	56.3605	32.2243	115.403	30.1947	42.1346
ENSG00000143486	16	EIF2D	0.380921	1.30217	0.357173	0.999979	30.6807	31.2211	24.9498	25.8651	19.3346	17.435	37.9869	29.0584
ENSG00000134686	18	PHC2	0.269632	1.2055	0.357263	0.999979	51.6274	40.0384	45.2774	48.0581	32.3939	33.2096	63.555	40.6817
ENSG00000155657	28	TTN	-0.579834	-1.49468	0.357489	0.999979	24.7664	5.98913	28.4785	41.1926	11.7025	71.4006	11.4448	31.9642
ENSG00000127951	8	FGL2	0.275489	1.2104	0.357922	0.999979	1182.38	1515.8	2826.33	1439.93	1935.49	1364.08	1191.72	2070.41
ENSG00000270641	1	TSIX	-0.519603	-1.43356	0.358019	0.999979	10.1653	20.3519	15.7054	17.137	20.5218	33.2096	11.2013	5.81167
ENSG00000177483	12	RBM44	-0.591764	-1.50709	0.358048	0.999979	12.0751	22.9029	6.41139	9.42002	10.1761	31.5491	5.11362	14.5292
ENSG00000079739	17	PGM1	-0.267764	-1.20394	0.358211	0.999979	58.1578	53.0149	31.4109	39.2235	38.4995	58.947	53.8148	34.87
ENSG00000109390	13	NDUFC1	0.305266	1.23565	0.358576	0.999979	42.5094	43.033	29.4228	48.6967	26.1186	35.7003	34.0908	65.3813
ENSG00000138741	11	TRPC3	-1.68499	-3.21538	0.358698	0.999979	0	0	0	0	5.59684	80.5332	12.1753	33.4171
ENSG00000078304	19	PPP2R5C	0.215952	1.16147	0.358946	0.999979	167.204	172.797	202.53	194.787	182.83	140.31	192.37	190.332
ENSG00000205476	9	CCDC85C	0.618877	1.53568	0.359061	0.999979	2.83396	6.93186	11.1827	3.56577	4.57924	7.47215	3.89609	11.6233
ENSG00000116990	11	MYCL	0.261025	1.19833	0.359209	0.999979	54.5229	89.9478	49.3528	89.7829	73.607	56.4562	91.0712	43.5875
ENSG00000130522	6	JUND	-0.319863	-1.24821	0.359244	0.999979	281.979	137.528	85.3362	173.286	140.939	158.576	114.935	276.054
ENSG00000155975	10	VPS37A	-0.216951	-1.16227	0.359429	0.999979	53.3524	45.8057	49.5019	51.3045	61.9045	49.8143	47.2401	42.1346
ENSG00000264044	1	AC005726.2	-1.65069	-3.13985	0.359681	0.999979	2.3411	0	0	0.0532204	1.52641	1.66048	1.94805	1.45292
ENSG00000132305	21	IMMT	0.196643	1.14603	0.359701	0.999979	97.8332	96.6024	98.2584	93.3487	82.5959	77.2122	111.282	95.8926
ENSG00000170606	15	HSPA4	0.206605	1.15397	0.359737	0.999979	96.0466	106.529	144.778	97.2338	95.8248	106.271	110.308	111.875
ENSG00000111906	18	HDDC2	0.381152	1.30238	0.359759	0.999979	28.278	21.6274	33.2001	27.8343	19.8434	20.756	26.5421	45.0405
ENSG00000116962	15	NID1	0.437288	1.35406	0.360211	0.999979	30.8039	119.173	141.448	32.0919	99.8952	49.8143	84.74	26.1525
ENSG00000096401	8	CDC5L	0.217191	1.16247	0.360376	0.999979	84.4027	83.0714	122.811	84.4608	81.7478	83.8541	78.1654	120.592
ENSG00000049759	20	NEDD4L	-0.62008	-1.53696	0.360517	0.999979	21.4395	20.5183	4.97007	5.42849	7.46246	24.9072	6.08765	23.2467
ENSG00000162144	10	CYB561A3	0.278868	1.21324	0.360579	0.999979	100.544	83.2932	56.4103	104.365	57.6645	63.9284	140.016	65.3813
ENSG00000115896	16	PLCL1	-0.54835	-1.46241	0.360669	0.999979	18.1127	20.6847	9.59224	6.06713	9.83688	27.3979	8.2792	18.8879
ENSG00000170275	15	CRTAP	0.317374	1.24606	0.360767	0.999979	255.18	365.115	168.734	194.414	171.467	202.578	176.298	409.723
ENSG00000197586	13	ENTPD6	-0.262525	-1.19958	0.360832	0.999979	86.0045	59.6695	36.9773	67.59	70.7238	56.4562	88.3926	43.5875
ENSG00000166411	14	IDH3A	0.212052	1.15833	0.361078	0.999979	73.2517	84.1805	114.858	79.8839	72.759	89.6658	96.4283	71.193
ENSG00000129355	7	CDKN2D	-0.323332	-1.25122	0.361123	0.999979	40.9692	50.7412	23.3593	34.5933	32.7331	61.4377	25.5681	45.0405
ENSG00000121644	19	DESI2	-0.346495	-1.27147	0.361455	0.999979	30.6807	27.1174	23.3593	29.3245	39.6867	27.3979	24.1071	24.6996
ENSG00000128708	13	HAT1	0.229439	1.17238	0.361674	0.999979	55.8783	49.743	78.0799	56.2008	46.3012	58.1167	51.3797	81.3634
ENSG00000152207	7	CYSLTR2	0.372634	1.29471	0.361694	0.999979	19.5297	25.6202	33.9456	33.316	22.0482	28.2281	21.672	34.87
ENSG00000136830	12	NIBAN2	-0.359475	-1.28296	0.361846	0.999979	46.8836	34.3266	17.7432	34.8062	25.2706	45.6631	43.1005	20.3409
ENSG00000174748	22	RPL15	0.252892	1.19159	0.362131	0.999979	887.769	1066.79	692.878	868.93	526.782	875.902	917.53	1002.51
ENSG00000187531	14	SIRT7	0.305215	1.2356	0.362371	0.999979	51.8738	41.9794	31.4606	49.3354	25.4402	35.7003	42.857	75.5517
ENSG00000005812	11	FBXL3	0.247263	1.18695	0.362934	0.999979	47.1916	62.4422	41.9971	70.4106	59.3605	38.191	43.8311	75.5517
ENSG00000104714	14	ERICH1	-0.217199	-1.16247	0.363293	0.999979	90.3787	67.3777	105.713	75.6795	108.375	83.8541	65.2596	95.8926
ENSG00000103876	13	FAH	0.492994	1.40736	0.363394	0.999979	15.5868	16.6365	12.4749	14.3695	6.78405	13.2838	20.698	20.3409
ENSG00000087008	16	ACOX3	0.475819	1.39071	0.363432	0.999979	17.1886	16.3592	17.3953	23.0445	10.5153	15.7745	27.0291	15.9821
ENSG00000198087	7	CD2AP	0.418289	1.33634	0.363502	0.999979	20.7618	38.6521	96.817	32.7838	22.557	68.0796	28.0032	43.5875
ENSG00000137547	9	MRPL15	0.363756	1.28677	0.36355	0.999979	22.9181	30.722	25.2977	30.8146	17.8081	29.0584	29.2207	31.9642
ENSG00000092531	10	SNAP23	0.26995	1.20577	0.363579	0.999979	232.138	276.387	422.804	226.134	312.575	195.106	308.035	254.261
ENSG00000123384	14	LRP1	-0.313271	-1.24252	0.363615	0.999979	909.332	940.238	405.309	930.453	1307.29	615.207	1008.84	512.88
ENSG00000129696	13	TTI2	0.450372	1.36639	0.36366	0.999979	13.4921	17.1356	17.7929	17.9353	13.3985	11.6233	18.0194	17.435
ENSG00000011007	12	ELOA	0.25658	1.19464	0.363673	0.999979	78.3652	122.888	126.687	61.1503	108.884	63.0982	109.821	78.4576
ENSG00000113282	14	CLINT1	0.226222	1.16977	0.363828	0.999979	146.935	165.089	236.625	165.356	177.742	142.801	192.37	149.651
ENSG00000144381	18	HSPD1	-0.188455	-1.13954	0.364231	0.999979	106.89	98.0997	96.3697	88.4524	103.796	107.101	94.9673	84.2693
ENSG00000159388	6	BTG2	-0.292757	-1.22498	0.364883	0.999979	789.689	967.078	454.613	878.457	1317.12	587.809	606.573	762.782
ENSG00000196505	11	GDAP2	-0.204233	-1.15207	0.364951	0.999979	96.7859	90.7797	116.349	92.8697	105.662	131.178	79.8699	98.7984
ENSG00000112893	10	MAN2A1	0.206261	1.15369	0.364956	0.999979	91.3644	136.474	134.59	113.785	114.651	107.101	96.9153	117.686
ENSG00000021574	13	SPAST	0.230053	1.17288	0.365156	0.999979	42.6326	56.1758	57.1061	71.6879	59.5301	44.0027	42.37	59.5696
ENSG00000118900	15	UBN1	-0.213967	-1.15987	0.365217	0.999979	57.1721	54.6785	44.9295	46.0889	59.1909	49.8143	46.7531	47.9463
ENSG00000066422	5	ZBTB11	-0.196626	-1.14602	0.36526	0.999979	74.6071	63.274	76.8373	67.111	83.4439	71.4006	66.4771	58.1167
ENSG00000103769	10	RAB11A	0.221418	1.16588	0.365308	0.999979	177.246	213.446	163.814	181.003	155.016	157.745	166.071	233.92
ENSG00000078142	13	PIK3C3	0.233476	1.17566	0.365386	0.999979	69.9865	68.4868	92.5925	109.208	59.1909	97.9682	67.9381	103.157
ENSG00000104884	16	ERCC2	0.497407	1.41167	0.365402	0.999979	14.9707	16.4701	11.63	14.9017	6.61445	13.2838	19.4805	20.3409
ENSG00000126261	13	UBA2	0.20327	1.15131	0.365427	0.999979	86.0045	104.588	80.3164	75.4666	77.847	64.7586	88.8796	95.8926
ENSG00000137414	6	FAM8A1	-0.331472	-1.2583	0.365479	0.999979	28.9557	33.3838	50.0983	32.7838	56.4772	42.3422	19.4805	31.9642
ENSG00000197603	16	CPLANE1	0.58773	1.50288	0.36559	0.999979	10.1037	16.0265	48.8061	13.3051	7.80166	29.0584	10.7143	24.6996
ENSG00000113360	17	DROSHA	0.33253	1.25922	0.365718	0.999979	24.4583	35.9902	44.4822	31.1872	22.2178	39.0212	30.9252	31.9642
ENSG00000127511	10	SIN3B	-0.247886	-1.18747	0.36588	0.999979	76.2089	57.6176	37.6732	67.3239	71.4022	50.6446	42.857	82.8163
ENSG00000170315	14	UBB	0.271776	1.20729	0.365952	0.999979	331.881	337.554	228.425	285.049	170.958	268.167	316.801	387.929
ENSG00000143546	10	S100A8	-0.290699	-1.22323	0.366	0.999979	6632.88	2889.48	2512.32	5289.21	2914.26	5356.7	2955.43	6668.89
ENSG00000103740	10	ACSBG1	1.35911	2.56527	0.366077	0.999979	0	0	5.36768	3.14001	1.35681	2.49072	4.62661	1.45292
ENSG00000124279	12	FASTKD3	0.470449	1.38554	0.36614	0.999979	11.5823	14.0855	21.9677	18.2546	11.8721	15.7745	12.9058	23.2467
ENSG00000105254	12	TBCB	0.244189	1.18443	0.366227	0.999979	67.1525	63.9949	47.2654	69.3995	34.5987	63.0982	71.5907	74.0988
ENSG00000135457	10	TFCP2	0.213301	1.15934	0.366269	0.999979	60.1292	58.5604	66.9966	78.0212	62.2437	53.9655	56.0063	88.628
ENSG00000151500	15	THYN1	0.370447	1.29275	0.366468	0.999979	25.0744	23.7347	26.2917	29.218	17.9777	23.2467	25.8116	40.6817
ENSG00000147364	17	FBXO25	0.366844	1.28953	0.366496	0.999979	22.6717	43.2548	36.4803	23.8428	20.861	34.87	25.8116	36.323
ENSG00000106665	16	CLIP2	-0.478422	-1.39322	0.366497	0.999979	17.0654	18.5774	9.29404	15.0614	13.0593	29.0584	11.9318	14.5292
ENSG00000245156	1	AP001107.1	0.763556	1.69767	0.366523	0.999979	1.23216	5.0464	4.67187	2.23526	1.69601	4.98143	3.40908	4.35875
ENSG00000117899	11	MESD	0.223655	1.16769	0.366707	0.999979	43.1871	55.8985	59.1439	44.8116	44.266	46.4934	51.3797	46.4934
ENSG00000135709	12	KIAA0513	-0.274687	-1.20973	0.366746	0.999979	208.173	150.837	94.1829	194.627	235.576	114.573	201.379	130.763
ENSG00000141543	12	EIF4A3	-0.246343	-1.1862	0.366819	0.999979	91.7957	50.5749	53.7762	82.4385	78.695	60.6074	49.9187	98.7984
ENSG00000177853	14	ZNF518A	-0.229982	-1.17282	0.367141	0.999979	64.8114	60.3349	85.8829	79.7774	96.6728	88.8356	48.4577	81.3634
ENSG00000113161	17	HMGCR	-0.21621	-1.16168	0.367201	0.999979	102.639	80.6314	64.3625	96.9677	100.574	84.6844	106.656	62.4755
ENSG00000064763	11	FAR2	0.209258	1.15609	0.36737	0.999979	48.6086	60.0022	56.0127	68.1222	56.3076	50.6446	65.9901	45.0405
ENSG00000125457	15	MIF4GD	0.251999	1.19086	0.367448	0.999979	40.9076	49.3549	37.8223	46.834	29.8498	45.6631	44.0746	52.3051
ENSG00000175866	15	BAIAP2	0.474163	1.38911	0.367697	0.999979	15.0939	13.7528	14.3138	19.2126	10.5153	10.7931	24.1071	13.0763
ENSG00000090432	7	MUL1	0.369981	1.29234	0.367724	0.999979	32.3441	39.1512	21.8186	32.9967	19.8434	25.7374	48.2142	24.6996
ENSG00000183784	7	DOCK8-AS1	0.551144	1.46525	0.367749	0.999979	4.6822	13.8637	5.31798	6.65256	8.81927	3.32096	8.03569	8.71751
ENSG00000169905	13	TOR1AIP2	-0.199148	-1.14802	0.367922	0.999979	71.0954	64.494	69.8295	75.3602	86.6663	73.061	68.9122	52.3051
ENSG00000138380	18	CARF	0.531845	1.44578	0.368176	0.999979	10.5349	16.4701	15.1587	33.7418	11.7025	20.756	9.25322	27.6054
ENSG00000143337	19	TOR1AIP1	0.22426	1.16818	0.368447	0.999979	156.361	163.037	238.464	173.179	182.321	142.801	202.11	159.821
ENSG00000128829	12	EIF2AK4	0.259479	1.19705	0.368456	0.999979	64.8731	81.2969	43.8857	58.1167	49.0148	48.9841	50.1622	101.704
ENSG00000124201	15	ZNFX1	0.303005	1.23371	0.368672	0.999979	112.742	95.1051	229.667	97.2338	135.511	94.6472	199.188	81.3634
ENSG00000172578	12	KLHL6	0.251031	1.19006	0.368785	0.999979	36.0406	39.0402	52.981	53.9655	49.5236	31.5491	44.3181	43.5875
ENSG00000227372	12	TP73-AS1	-0.482394	-1.39706	0.368814	0.999979	14.1082	13.9192	7.60421	13.2519	21.0306	10.7931	10.2272	10.1704
ENSG00000131042	15	LILRB2	1.15363	2.22474	0.36884	0.999979	2.95718	73.2005	0.497007	1.11763	22.8962	0.830239	24.5941	0
ENSG00000159202	18	UBE2Z	0.245004	1.1851	0.36892	0.999979	44.9121	38.7075	51.7882	48.2177	34.4291	44.0027	43.8311	65.3813
ENSG00000166477	13	LEO1	0.455896	1.37163	0.368937	0.999979	13.9234	18.3001	27.1366	16.8177	15.4337	14.9443	18.5064	20.3409
ENSG00000130559	19	CAMSAP1	-0.40921	-1.32796	0.369023	0.999979	23.719	26.7847	17.1468	21.0221	24.253	35.7003	14.8539	24.6996
ENSG00000102974	16	CTCF	0.29095	1.22345	0.369029	0.999979	32.0977	34.8811	38.2199	40.075	27.4754	35.7003	30.9252	52.3051
ENSG00000196632	10	WNK3	-1.59145	-3.01352	0.369286	0.999979	0	0	0	0	6.78405	53.1353	12.1753	21.7938
ENSG00000138398	17	PPIG	0.318865	1.24735	0.369503	0.999979	97.4636	145.514	259.09	91.752	112.615	161.066	80.1134	193.238
ENSG00000180596	7	H2BC4	-0.550241	-1.46433	0.369692	0.999979	16.5725	3.99275	8.44913	13.3583	14.0769	10.7931	4.62661	20.3409
ENSG00000204104	12	TRAF3IP1	0.590897	1.50618	0.369695	0.999979	9.36439	22.8474	13.0216	5.10916	5.42724	14.1141	7.06167	24.6996
ENSG00000140678	17	ITGAX	-0.267254	-1.20351	0.369868	0.999979	435.444	326.13	266.495	455.461	509.652	323.793	442.45	265.884
ENSG00000169155	10	ZBTB43	-0.306715	-1.23689	0.369915	0.999979	51.8122	66.6013	41.0031	25.4926	72.9286	34.87	32.8733	53.758
ENSG00000170581	14	STAT2	0.320144	1.24846	0.370148	0.999979	269.288	199.97	536.42	325.017	345.648	219.183	464.609	207.767
ENSG00000069974	16	RAB27A	-0.229871	-1.17273	0.37032	0.999979	245.692	260.527	240.601	258.545	322.921	276.47	231.818	206.314
ENSG00000158186	13	MRAS	-0.484531	-1.39913	0.370363	0.999979	12.3216	11.4237	7.55451	12.9326	12.3809	18.2653	12.1753	4.35875
ENSG00000115816	15	CEBPZ	0.232715	1.17504	0.370382	0.999979	54.1533	53.6803	85.7835	50.9852	59.5301	46.4934	49.9187	79.9105
ENSG00000113441	16	LNPEP	-0.215251	-1.16091	0.370387	0.999979	139.234	156.161	159.042	168.443	213.528	174.35	129.545	140.933
ENSG00000166974	13	MAPRE2	0.200923	1.14943	0.370437	0.999979	86.1894	86.676	119.729	91.752	90.0583	80.5332	110.065	81.3634
ENSG00000101350	8	KIF3B	-0.3403	-1.26602	0.370451	0.999979	31.2968	26.6738	23.2599	27.1424	31.2066	35.7003	20.211	33.4171
ENSG00000005022	6	SLC25A5	0.246379	1.18623	0.370492	0.999979	240.147	222.651	173.306	235.128	157.22	175.18	216.72	292.037
ENSG00000183161	6	FANCF	0.493176	1.40754	0.370546	0.999979	7.02329	9.81552	8.15092	11.7085	5.59684	9.13263	10.9578	8.71751
ENSG00000180879	14	SSR4	0.246458	1.18629	0.370883	0.999979	88.9617	80.7978	57.5535	87.2283	41.7219	78.0425	93.2627	95.8926
ENSG00000253710	5	ALG11	0.480782	1.3955	0.371121	0.999979	9.85725	14.4737	12.2761	13.9438	9.15847	11.6233	11.2013	20.3409
ENSG00000157827	20	FMNL2	0.602746	1.5186	0.371302	0.999979	7.8858	7.70823	28.1803	9.6329	4.24003	18.2653	9.74023	18.8879
ENSG00000175073	8	VCPIP1	0.249985	1.18919	0.3714	0.999979	56.9872	98.5433	142.542	87.6541	109.393	81.3634	87.6621	68.2872
ENSG00000148339	12	SLC25A25	-0.44989	-1.36594	0.371477	0.999979	12.1367	11.091	9.24434	8.78137	13.3985	11.6233	8.2792	7.26459
ENSG00000105939	14	ZC3HAV1	0.288823	1.22164	0.371497	0.999979	122.969	140.634	290.352	131.455	187.07	123.706	209.659	107.516
ENSG00000168310	11	IRF2	0.279626	1.21388	0.371587	0.999979	85.5117	83.9033	194.926	100.108	129.406	81.3634	143.425	74.0988
ENSG00000100601	10	ALKBH1	0.476042	1.39092	0.371783	0.999979	10.3501	10.481	12.4252	11.1231	8.81927	7.47215	11.9318	18.8879
ENSG00000128789	21	PSMG2	0.21638	1.16181	0.3718	0.999979	69.124	63.0522	57.6529	70.9429	51.05	53.9655	61.12	94.4397
ENSG00000182952	5	HMGN4	0.200168	1.14883	0.372059	0.999979	85.8197	121.945	93.6362	93.2422	98.5384	78.8727	109.578	84.2693
ENSG00000171530	15	TBCA	0.271451	1.20702	0.372461	0.999979	76.2089	72.535	126.538	54.7106	52.4068	86.3449	62.8245	117.686
ENSG00000156931	16	VPS8	-0.195012	-1.14473	0.372461	0.999979	91.3028	73.5886	75.6942	88.8781	98.708	81.3634	67.4511	95.8926
ENSG00000267724	1	AC012254.3	1.79059	3.45957	0.372538	0.999979	0	0	4.92037	0.0532204	0.848007	0.830239	0.243506	4.35875
ENSG00000116752	6	BCAS2	-0.260341	-1.19776	0.372664	0.999979	50.0256	34.382	50.645	30.6018	48.506	41.5119	32.1428	52.3051
ENSG00000143294	15	PRCC	0.226579	1.17006	0.372687	0.999979	47.6845	47.6912	47.166	48.4306	36.2947	43.1724	54.7888	50.8521
ENSG00000128928	10	IVD	0.317086	1.24581	0.372738	0.999979	41.3389	33.0511	28.8761	47.5259	31.3762	22.4165	58.6849	31.9642
ENSG00000155438	12	NIFK	0.242436	1.18299	0.372792	0.999979	37.7656	48.9667	49.3528	37.4672	35.9555	43.1724	41.396	53.758
ENSG00000107331	17	ABCA2	0.548186	1.46225	0.372999	0.999979	7.0849	7.87459	6.6102	9.899	4.24003	4.98143	12.4188	1.45292
ENSG00000104177	18	MYEF2	0.782539	1.72016	0.373087	0.999979	1.35537	6.93186	1.78923	11.7617	1.35681	9.13263	2.19155	7.26459
ENSG00000005889	16	ZFX	-0.207621	-1.15478	0.373089	0.999979	83.0474	73.8105	80.8631	100.214	110.071	86.3449	86.4446	56.6638
ENSG00000166348	19	USP54	0.594538	1.50999	0.373506	0.999979	6.34561	9.48279	3.23055	8.72815	3.05282	7.47215	5.35713	17.435
ENSG00000149187	18	CELF1	-0.266357	-1.20277	0.373557	0.999979	170.592	153.887	111.678	222.249	268.14	127.857	175.324	122.045
ENSG00000055208	19	TAB2	0.245011	1.1851	0.373596	0.999979	70.9106	111.963	141.647	75.094	82.7655	107.101	69.1557	113.328
ENSG00000094880	11	CDC23	0.310987	1.24056	0.37361	0.999979	31.112	32.7184	32.057	38.5848	30.3586	21.5862	38.4739	31.9642
ENSG00000179583	20	CIITA	0.302979	1.23369	0.373925	0.999979	115.761	90.7797	246.118	162.482	181.813	91.3263	199.188	100.251
ENSG00000113811	11	SELENOK	-0.326056	-1.25358	0.374006	0.999979	120.382	52.6267	31.2121	63.2791	58.3429	46.4934	49.4317	114.781
ENSG00000004478	8	FKBP4	-0.316215	-1.24506	0.374028	0.999979	40.1067	31.9975	23.1108	29.1648	28.1538	42.3422	27.5162	37.7759
ENSG00000175556	17	LONRF3	-0.569596	-1.48411	0.3742	0.999979	16.9422	16.0265	3.87666	11.0166	12.0417	19.9257	4.38311	21.7938
ENSG00000011275	19	RNF216	-0.220467	-1.16511	0.374208	0.999979	102.823	85.6778	62.0762	99.6819	115.329	76.382	106.169	68.2872
ENSG00000228395	2	AL356481.1	-0.60401	-1.51994	0.374304	0.999979	4.6822	2.8282	3.13115	3.83187	4.07043	7.47215	2.67856	5.81167
ENSG00000175155	11	YPEL2	-0.209189	-1.15604	0.374452	0.999979	129.253	128.933	89.5607	122.673	159.256	101.289	117.37	106.063
ENSG00000105058	12	FAM32A	0.198687	1.14765	0.374592	0.999979	133.812	147.621	154.42	129.592	117.025	127.857	156.087	135.121
ENSG00000233426	3	EIF3FP3	0.469809	1.38493	0.374619	0.999979	20.577	20.0747	14.7114	20.8624	13.9073	8.30239	24.5941	21.7938
ENSG00000143622	11	RIT1	-0.183398	-1.13556	0.374796	0.999979	89.701	79.7441	76.2409	71.5283	83.4439	85.5146	78.8959	72.6459
ENSG00000167785	9	ZNF558	-0.349906	-1.27448	0.375344	0.999979	29.9414	23.3465	20.7749	28.2068	25.101	39.0212	21.4285	29.0584
ENSG00000087111	21	PIGS	0.213029	1.15912	0.375361	0.999979	90.3171	97.0461	69.4319	90.3683	74.1158	67.2494	116.396	75.5517
ENSG00000099904	16	ZDHHC8	-0.492549	-1.40693	0.375425	0.999979	12.9993	9.5937	4.97007	11.0699	7.29286	16.6048	8.5227	8.71751
ENSG00000077721	16	UBE2A	0.189035	1.14	0.375582	0.999979	93.7055	93.1642	105.515	103.301	92.9415	79.7029	111.282	94.4397
ENSG00000275052	5	PPP4R3B	0.256808	1.19483	0.375771	0.999979	115.7	122.223	240.651	167.804	172.824	127.027	185.795	106.063
ENSG00000148153	14	INIP	0.228478	1.1716	0.375848	0.999979	42.3246	46.693	59.7403	65.9934	58.1733	40.6817	58.1979	43.5875
ENSG00000136122	18	BORA	0.49889	1.41313	0.375885	0.999979	8.31706	12.6437	18.2899	22.1929	8.48007	19.0955	11.6883	15.9821
ENSG00000151702	17	FLI1	0.254689	1.19308	0.376017	0.999979	199.486	235.129	367.736	220.333	276.959	180.992	259.09	225.202
ENSG00000267607	1	AC011511.5	1.01218	2.01696	0.376159	0.999979	0.0616078	2.71729	2.63414	2.50136	2.37442	1.66048	3.40908	1.45292
ENSG00000013810	20	TACC3	-0.218425	-1.16346	0.376166	0.999979	189.937	138.138	111.031	144.919	155.864	138.65	180.194	120.592
ENSG00000120885	22	CLU	0.584535	1.49956	0.376246	0.999979	5.85274	5.6564	23.7073	13.7841	5.08804	16.6048	13.3928	7.26459
ENSG00000282851	2	BISPR	0.400375	1.31985	0.376349	0.999979	19.0984	20.7956	43.8857	24.375	25.4402	19.9257	34.5778	15.9821
ENSG00000181896	12	ZNF101	0.469108	1.38425	0.376476	0.999979	9.73404	14.5292	16.0036	17.7224	9.49768	15.7745	12.1753	18.8879
ENSG00000174718	12	RESF1	-0.339723	-1.26551	0.376607	0.999979	193.818	160.653	427.078	225.921	512.196	204.239	201.136	183.068
ENSG00000145335	17	SNCA	-0.360584	-1.28395	0.376672	0.999979	43.0023	31.4429	17.0971	31.8258	20.861	48.1539	29.2207	36.323
ENSG00000133398	4	MED10	0.263806	1.20064	0.376673	0.999979	35.979	43.6985	34.5917	41.4587	36.4643	26.5676	39.935	42.1346
ENSG00000143569	19	UBAP2L	0.276741	1.21146	0.377092	0.999979	114.467	131.373	234.935	97.5531	146.875	108.761	188.23	91.5338
ENSG00000137764	20	MAP2K5	0.445184	1.36149	0.377327	0.999979	17.9895	30.8329	21.918	15.8065	13.2289	20.756	29.7077	17.435
ENSG00000173085	15	COQ2	0.465344	1.38065	0.377376	0.999979	20.3306	12.4219	35.1384	27.515	16.7905	20.756	14.6104	46.4934
ENSG00000174173	7	TRMT10C	0.456374	1.37209	0.377404	0.999979	16.2645	31.4984	21.7192	15.1678	12.5505	22.4165	17.7759	30.5113
ENSG00000160799	11	CCDC12	0.266062	1.20252	0.377588	0.999979	36.1638	50.5194	50.0486	31.879	30.3586	44.8329	38.4739	50.8521
ENSG00000179630	11	LACC1	-0.442838	-1.35928	0.377647	0.999979	16.7573	16.6365	27.4845	14.3695	30.5282	28.2281	13.3928	20.3409
ENSG00000171490	13	RSL1D1	0.248038	1.18759	0.377816	0.999979	246.678	350.586	306.007	209.529	229.979	251.562	229.383	348.7
ENSG00000114956	20	DGUOK	0.260393	1.19781	0.377992	0.999979	40.1067	40.7039	36.8779	45.1842	26.4578	41.5119	43.8311	49.3992
ENSG00000091592	16	NLRP1	-0.336185	-1.26241	0.378204	0.999979	307.053	343.876	145.524	402.506	564.433	209.22	348.213	185.974
ENSG00000110697	13	PITPNM1	-0.231252	-1.17385	0.378263	0.999979	74.6071	60.5013	38.7666	58.6489	52.2372	70.5703	46.5096	82.8163
ENSG00000079263	19	SP140	0.563249	1.47759	0.378515	0.999979	10.4733	13.0319	41.351	13.5712	8.31047	24.9072	10.7143	26.1525
ENSG00000197713	15	RPE	-0.274967	-1.20997	0.378639	0.999979	37.2111	32.2747	35.1384	38.7445	45.114	39.8515	35.5519	23.2467
ENSG00000196646	12	ZNF136	-0.420125	-1.33804	0.378705	0.999979	23.1029	16.2483	15.2581	18.095	19.6738	26.5676	14.6104	23.2467
ENSG00000186439	14	TRDN	-1.64291	-3.12295	0.378747	0.999979	0	0	0	0	9.32807	141.971	19.237	62.4755
ENSG00000118894	15	EEF2KMT	0.480619	1.39534	0.378777	0.999979	8.99474	11.6455	8.99583	8.62171	6.10565	6.64191	12.9058	8.71751
ENSG00000147168	13	IL2RG	0.495547	1.40986	0.378968	0.999979	13.1841	15.8601	43.2396	16.2322	16.9601	20.756	30.4382	10.1704
ENSG00000286018	1	AF129075.3	-1.56638	-2.9616	0.379478	0.999979	2.3411	0.0554549	0	0	1.69601	1.66048	2.19155	1.45292
ENSG00000101216	11	GMEB2	-0.459405	-1.37497	0.379495	0.999979	11.3974	11.091	6.4611	9.04748	12.0417	12.4536	7.06167	10.1704
ENSG00000224078	15	SNHG14	0.539486	1.45345	0.37958	0.999979	15.3404	67.4331	11.4312	53.114	10.1761	56.4562	16.3149	45.0405
ENSG00000000419	13	DPM1	0.268762	1.20477	0.380335	0.999979	40.9076	49.2994	57.4541	30.4953	33.0723	43.1724	37.0129	63.9284
ENSG00000153015	16	CWC27	-0.279468	-1.21375	0.380442	0.999979	34.9933	40.0384	49.6013	27.6746	41.2131	61.4377	31.1687	36.323
ENSG00000145741	16	BTF3	0.273102	1.2084	0.380474	0.999979	383.632	550.556	459.632	273.713	287.305	410.968	337.743	559.373
ENSG00000182919	15	C11orf54	0.454043	1.36987	0.380496	0.999979	12.9376	15.8046	26.242	21.235	19.5042	11.6233	16.8019	21.7938
ENSG00000165762	3	OR4K2	-1.55475	-2.93783	0.380743	0.999979	0	0	0	0	18.3169	50.6446	9.74023	30.5113
ENSG00000268983	1	AC005253.2	0.957776	1.94231	0.380835	0.999979	0	3.49366	5.66588	2.71424	2.54402	4.15119	3.40908	4.35875
ENSG00000137522	18	RNF121	-0.556408	-1.4706	0.380896	0.999979	11.0894	7.93005	3.97606	14.7421	8.64967	19.0955	12.9058	1.45292
ENSG00000213064	10	SFT2D2	0.215701	1.16127	0.380905	0.999979	161.043	166.753	188.565	222.302	190.293	139.48	211.12	161.274
ENSG00000228784	9	LINC00954	-0.522434	-1.43638	0.381075	0.999979	13.0609	5.32367	4.97007	10.9102	6.61445	14.1141	5.35713	14.5292
ENSG00000144040	13	SFXN5	-0.24448	-1.18467	0.381126	0.999979	58.0962	45.2512	32.3055	50.1869	59.8693	34.87	48.9447	42.1346
ENSG00000286021	2	LINC02822	-1.64094	-3.11869	0.381246	0.999979	0	0	0	0	9.49768	128.687	13.8798	61.0226
ENSG00000133687	16	TMTC1	-0.606383	-1.52244	0.381299	0.999979	37.2111	6.93186	8.99583	46.7276	7.12326	57.2865	10.2272	39.2288
ENSG00000089818	18	NECAP1	-0.201629	-1.15	0.381359	0.999979	93.2127	58.3385	65.108	66.153	74.7942	59.7772	77.9219	68.2872
ENSG00000185627	18	PSMD13	0.209077	1.15595	0.381519	0.999979	124.201	118.396	97.7613	119.427	77.5078	103.78	140.016	113.328
ENSG00000115129	14	TP53I3	-0.467931	-1.38312	0.381557	0.999979	30.1262	15.0283	9.19464	17.1902	20.3522	11.6233	17.0454	18.8879
ENSG00000129493	15	HEATR5A	-0.260134	-1.19759	0.381743	0.999979	42.571	32.1084	31.2618	43.7472	39.8563	47.3236	31.1687	43.5875
ENSG00000213020	10	ZNF611	0.351896	1.27624	0.381763	0.999979	22.9797	23.5129	31.6594	28.2068	24.7618	18.2653	25.3246	34.87
ENSG00000159479	17	MED8	0.257002	1.19499	0.381776	0.999979	37.4576	36.9884	44.184	44.5987	32.2243	36.5305	49.6752	33.4171
ENSG00000133816	17	MICAL2	-0.221694	-1.1661	0.381797	0.999979	94.3216	99.8743	57.3049	84.9931	118.721	65.5889	82.792	77.0047
ENSG00000182578	14	CSF1R	0.293242	1.22539	0.381841	0.999979	396.323	419.017	258.891	531.725	361.929	290.584	649.43	281.866
ENSG00000143653	10	SCCPDH	-0.300587	-1.23165	0.38186	0.999979	39.3058	24.1783	31.8582	40.4475	40.8739	39.0212	22.159	46.4934
ENSG00000162601	11	MYSM1	0.229802	1.17267	0.382285	0.999979	66.6597	76.9714	119.331	108.516	79.543	95.4775	60.8765	103.157
ENSG00000176542	10	USF3	-0.225845	-1.16946	0.382386	0.999979	83.6018	118.452	127.83	86.43	149.419	120.385	86.6881	78.4576
ENSG00000125810	10	CD93	-0.269334	-1.20525	0.382502	0.999979	463.784	414.914	337.021	603.147	651.269	455.801	534.252	278.96
ENSG00000184117	12	NIPSNAP1	0.443622	1.36001	0.382619	0.999979	14.9707	21.3501	13.7671	18.3078	13.2289	10.7931	19.724	15.9821
ENSG00000181830	9	SLC35C1	0.435002	1.35191	0.382767	0.999979	25.7521	25.4538	15.8048	26.7167	12.5505	17.435	38.7174	18.8879
ENSG00000163597	15	SNHG16	-0.221915	-1.16628	0.382879	0.999979	58.5274	60.5013	40.5558	43.5343	56.138	56.4562	40.909	63.9284
ENSG00000159256	13	MORC3	0.226748	1.17019	0.383007	0.999979	90.7483	101.316	170.672	116.712	136.359	84.6844	104.951	116.233
ENSG00000244694	8	PTCHD4	-1.66021	-3.16063	0.383029	0.999979	0	0	0	0	11.5329	286.432	34.5778	123.498
ENSG00000225746	13	MEG8	-1.6081	-3.0485	0.383045	0.999979	0	0	0	0	16.4513	115.403	20.698	52.3051
ENSG00000090013	11	BLVRB	-0.250662	-1.18975	0.383557	0.999979	178.478	100.152	75.2966	114.477	76.4902	137.82	137.094	126.404
ENSG00000103196	12	CRISPLD2	-0.268145	-1.20426	0.383606	0.999979	235.465	168.638	125.594	249.604	275.772	158.576	249.106	133.668
ENSG00000023909	10	GCLM	0.5651	1.47949	0.383645	0.999979	6.284	5.43458	20.3276	12.6665	5.76645	13.2838	5.11362	17.435
ENSG00000184226	15	PCDH9	-1.2402	-2.36231	0.383783	0.999979	7.57776	0	0	9.1007	0.169601	14.1141	0.730518	5.81167
ENSG00000164161	10	HHIP	-1.60362	-3.03905	0.383797	0.999979	0	0	0	0	9.15847	88.0053	12.1753	42.1346
ENSG00000157617	17	C2CD2	0.496596	1.41088	0.383911	0.999979	12.0751	21.9601	17.3456	9.52646	10.5153	14.1141	10.2272	29.0584
ENSG00000114978	18	MOB1A	0.264049	1.20084	0.383959	0.999979	546.708	666.235	1140.28	625.287	826.298	522.22	785.793	573.903
ENSG00000135929	9	CYP27A1	-0.262848	-1.19984	0.384065	0.999979	140.158	189.323	133.745	78.8727	156.881	168.539	162.418	75.5517
ENSG00000139793	19	MBNL2	-0.238492	-1.17976	0.384281	0.999979	46.0211	47.6912	34.1444	43.8536	58.8517	39.0212	36.7694	43.5875
ENSG00000175787	17	ZNF169	0.483422	1.39806	0.38435	0.999979	10.9046	12.2555	9.14494	17.137	10.6849	7.47215	9.74023	23.2467
ENSG00000196975	16	ANXA4	0.187345	1.13867	0.384407	0.999979	76.8866	86.676	92.8907	97.9256	79.8822	82.1937	98.6199	71.193
ENSG00000204977	10	TRIM13	-0.429772	-1.34702	0.384474	0.999979	28.4012	30.0566	11.7791	22.0865	18.3169	39.8515	14.3668	29.0584
ENSG00000173611	18	SCAI	0.512108	1.42613	0.384477	0.999979	11.7055	26.5074	11.1827	27.8343	9.32807	24.0769	11.9318	27.6054
ENSG00000088833	18	NSFL1C	0.208099	1.15517	0.384905	0.999979	101.591	81.4632	86.9266	103.673	82.4263	63.0982	120.535	88.628
ENSG00000133789	15	SWAP70	-0.193068	-1.14319	0.384924	0.999979	73.4365	61.6658	77.9805	66.153	75.8118	79.7029	71.1037	50.8521
ENSG00000189127	8	ANKRD34B	1.27714	2.42358	0.385069	0.999979	0	19.8529	0	20.6495	0.169601	13.2838	4.38311	5.81167
ENSG00000087086	15	FTL	0.224135	1.16808	0.385223	0.999979	7373.16	7062.57	4240.07	5869.79	3329.61	5736.12	6385.45	8453.08
ENSG00000163565	19	IFI16	0.308837	1.23871	0.385326	0.999979	197.268	218.88	499.741	221.77	350.905	166.048	221.103	316.736
ENSG00000167815	12	PRDX2	0.407383	1.32628	0.385527	0.999979	19.2833	29.3911	19.1845	24.1089	20.013	14.9443	28.4902	18.8879
ENSG00000064726	10	BTBD1	0.212277	1.15851	0.385937	0.999979	76.7634	130.485	87.6224	91.6456	94.8072	83.0239	72.0777	111.875
ENSG00000104915	15	STX10	-0.216573	-1.16197	0.385955	0.999979	143.485	140.245	88.8152	124.27	115.329	158.576	147.565	91.5338
ENSG00000073584	20	SMARCE1	0.225219	1.16895	0.386039	0.999979	53.7836	94.3842	76.9864	56.9991	52.4068	80.5332	58.1979	69.7401
ENSG00000198026	8	ZNF335	-0.329397	-1.25649	0.386203	0.999979	44.5425	31.9975	19.5324	45.5035	51.05	29.0584	47.2401	20.3409
ENSG00000148700	15	ADD3	0.255491	1.19374	0.386429	0.999979	303.48	365.503	561.022	323.527	409.757	278.96	407.629	315.283
ENSG00000198018	7	ENTPD7	-0.446424	-1.36266	0.386621	0.999979	29.2637	23.6792	10.0892	22.0333	16.7905	35.7003	13.8798	31.9642
ENSG00000109458	8	GAB1	0.422629	1.34037	0.386725	0.999979	15.2787	21.5165	36.1324	43.215	14.9249	36.5305	17.5324	24.6996
ENSG00000148737	17	TCF7L2	0.34	1.26576	0.386796	0.999979	24.1503	32.3857	53.3786	26.2909	36.8035	21.5862	35.5519	26.1525
ENSG00000122432	18	SPATA1	0.537593	1.45155	0.387074	0.999979	2.64914	7.70823	9.24434	7.50408	8.14086	4.15119	6.33115	4.35875
ENSG00000180817	12	PPA1	0.209966	1.15666	0.387089	0.999979	66.8445	78.7459	78.5769	53.1672	51.898	68.9098	66.2336	87.1751
ENSG00000116984	15	MTR	0.218662	1.16365	0.387186	0.999979	46.0211	49.6321	73.5074	56.5201	42.2307	63.9284	49.1882	61.0226
ENSG00000081721	12	DUSP12	0.408912	1.32768	0.387385	0.999979	18.7904	32.7738	21.4707	19.319	21.709	14.9443	19.9675	31.9642
ENSG00000108433	17	GOSR2	-0.2562	-1.19433	0.387442	0.999979	43.4335	38.7075	31.063	46.9937	37.8211	58.947	44.0746	29.0584
ENSG00000142541	18	RPL13A	0.250965	1.19	0.387462	0.999979	606.098	690.802	465.199	509.852	352.432	538.825	594.885	711.93
ENSG00000211456	13	SACM1L	0.215763	1.16132	0.38749	0.999979	83.8483	66.6013	77.1852	101.438	84.8007	48.9841	85.4705	101.704
ENSG00000226221	1	RPL26P19	0.53393	1.44787	0.387522	0.999979	11.3358	17.1356	18.8366	6.01391	6.61445	14.1141	10.2272	26.1525
ENSG00000031081	11	ARHGAP31	0.209382	1.15619	0.387616	0.999979	60.1909	70.5941	100.843	67.6432	70.215	67.2494	81.331	53.758
ENSG00000110876	10	SELPLG	0.257138	1.19511	0.38771	0.999979	337.796	411.475	260.979	413.683	329.366	273.149	505.275	280.413
ENSG00000128891	16	CCDC32	0.378255	1.29977	0.387853	0.999979	21.2547	21.3501	29.721	26.8231	20.1826	19.0955	32.1428	20.3409
ENSG00000157764	14	BRAF	0.283033	1.21675	0.387911	0.999979	44.9737	46.3048	43.0905	86.3768	39.1779	61.4377	33.8473	87.1751
ENSG00000163412	13	EIF4E3	-0.246254	-1.18612	0.38799	0.999979	135.66	113.793	76.7379	144.866	84.6311	186.804	102.272	132.216
ENSG00000100445	17	SDR39U1	-0.363263	-1.28633	0.388138	0.999979	38.6281	27.7829	15.4072	32.6774	39.5171	23.2467	36.7694	18.8879
ENSG00000105127	10	AKAP8	-0.22768	-1.17095	0.388179	0.999979	67.8302	68.3204	38.866	48.5903	72.0806	47.3236	67.2076	45.0405
ENSG00000239653	1	PSMD6-AS2	-0.46421	-1.37956	0.388182	0.999979	15.1555	16.0265	43.5378	20.1705	37.1427	43.1724	8.2792	26.1525
ENSG00000173264	15	GPR137	0.483346	1.39798	0.388214	0.999979	13.8618	13.6974	9.44314	14.2631	6.78405	9.96287	15.8279	20.3409
ENSG00000129055	13	ANAPC13	0.277323	1.21194	0.388344	0.999979	69.6169	73.8105	38.1205	73.7103	32.9027	63.9284	55.0323	100.251
ENSG00000144746	7	ARL6IP5	0.220336	1.16501	0.388627	0.999979	424.786	496.432	531.152	497.718	430.448	438.366	495.778	489.633
ENSG00000070190	13	DAPP1	0.247142	1.18685	0.388638	0.999979	158.024	162.427	291.495	212.882	238.12	137.82	192.613	199.05
ENSG00000168615	13	ADAM9	-0.203382	-1.15139	0.388893	0.999979	85.142	102.924	83.696	63.8113	111.598	79.7029	76.9478	72.6459
ENSG00000138668	19	HNRNPD	0.2934	1.22552	0.388973	0.999979	180.141	276.775	259.239	111.816	184.865	168.539	132.467	315.283
ENSG00000182973	19	CNOT10	0.227689	1.17096	0.389066	0.999979	42.6326	46.8594	47.2654	40.554	40.0259	33.2096	47.2401	47.9463
ENSG00000174652	19	ZNF266	-0.240648	-1.18152	0.389194	0.999979	42.8791	38.2639	42.9414	52.6882	64.7877	41.5119	36.5259	40.6817
ENSG00000160785	13	SLC25A44	0.22092	1.16548	0.389331	0.999979	52.3667	42.423	68.3385	60.5649	55.4596	40.6817	71.3472	46.4934
ENSG00000171132	14	PRKCE	-0.430594	-1.34779	0.389439	0.999979	19.7761	14.0301	11.8288	16.4451	14.4161	24.9072	14.3668	15.9821
ENSG00000101888	12	NXT2	0.29905	1.23033	0.389606	0.999979	25.5673	40.0384	34.045	33.3692	30.0194	29.0584	31.6558	33.4171
ENSG00000184277	13	TM2D3	-0.340853	-1.26651	0.389644	0.999979	39.2442	21.5165	20.8246	28.5794	35.4467	20.756	28.9772	29.0584
ENSG00000168246	6	UBTD2	0.462333	1.37777	0.389734	0.999979	9.91886	9.42733	13.4689	10.6441	6.27525	9.96287	13.3928	13.0763
ENSG00000178988	11	MRFAP1L1	0.326058	1.25358	0.389949	0.999979	24.0271	31.332	36.6791	30.6018	26.1186	24.9072	31.6558	24.6996
ENSG00000164985	15	PSIP1	-0.277283	-1.21191	0.390076	0.999979	40.9076	58.8376	80.4158	39.7557	62.5829	94.6472	33.1168	55.2109
ENSG00000243147	8	MRPL33	-0.219776	-1.16455	0.390123	0.999979	107.259	74.6977	56.7582	84.3544	68.1797	95.4775	67.6946	111.875
ENSG00000103342	13	GSPT1	0.232106	1.17455	0.39018	0.999979	53.1676	53.4031	89.2625	52.635	44.0963	68.9098	51.1362	77.0047
ENSG00000091039	17	OSBPL8	0.266239	1.20267	0.390238	0.999979	267.994	354.246	572.006	327.785	423.155	254.883	330.681	310.924
ENSG00000198755	11	RPL10A	0.275721	1.2106	0.390247	0.999979	265.591	262.801	155.514	240.61	117.873	220.844	244.723	319.642
ENSG00000164975	15	SNAPC3	0.198003	1.14711	0.390282	0.999979	45.4666	59.614	59.6906	62.534	58.5125	46.4934	51.3797	53.758
ENSG00000262879	6	AC005670.3	0.385942	1.30671	0.390702	0.999979	28.586	36.4893	18.439	25.599	18.1473	22.4165	22.8895	52.3051
ENSG00000114491	14	UMPS	0.444555	1.36089	0.390871	0.999979	13.1225	16.3037	23.3096	19.2658	11.3633	19.0955	18.9935	18.8879
ENSG00000185515	15	BRCC3	-0.257694	-1.19557	0.390999	0.999979	37.5808	42.5339	56.0127	33.795	46.1316	65.5889	37.9869	30.5113
ENSG00000101911	13	PRPS2	0.290542	1.2231	0.391237	0.999979	29.3869	36.933	57.3546	31.5597	27.4754	44.0027	42.6135	30.5113
ENSG00000167232	14	ZNF91	0.506856	1.42095	0.391276	0.999979	7.70098	33.772	21.2719	17.9353	13.3985	23.2467	10.4708	17.435
ENSG00000153064	12	BANK1	0.483469	1.3981	0.391484	0.999979	8.25545	9.5937	17.5444	12.2939	6.78405	14.1141	9.74023	17.435
ENSG00000168090	10	COPS6	0.20041	1.14902	0.391582	0.999979	76.4553	77.9141	70.3762	61.9486	57.3253	63.0982	76.4608	98.7984
ENSG00000266074	10	BAHCC1	-0.500704	-1.4149	0.391712	0.999979	9.11796	8.26278	7.0078	9.3668	10.1761	10.7931	7.79219	0
ENSG00000166860	3	ZBTB39	0.503086	1.41724	0.391759	0.999979	10.4117	23.9011	9.29404	11.9746	14.4161	6.64191	10.4708	21.7938
ENSG00000116663	11	FBXO6	0.361636	1.28488	0.391762	0.999979	25.3208	21.1838	33.6971	25.8651	16.2817	24.0769	30.6817	29.0584
ENSG00000105656	13	ELL	-0.222448	-1.16671	0.391927	0.999979	71.4651	58.1167	37.9217	57.4249	68.6885	43.1724	65.0161	46.4934
ENSG00000123505	19	AMD1	0.193093	1.14321	0.392029	0.999979	97.8949	134.866	146.915	118.256	122.622	107.931	108.117	114.781
ENSG00000134453	16	RBM17	0.283063	1.21678	0.392183	0.999979	79.3509	93.2751	138.864	48.8564	88.7015	65.5889	58.1979	142.386
ENSG00000131876	17	SNRPA1	-0.253166	-1.19182	0.392345	0.999979	43.7416	33.4393	31.2618	39.8621	48.1668	33.2096	32.6298	42.1346
ENSG00000085265	11	FCN1	-0.154665	-1.11316	0.392424	0.999979	6966.68	7507.15	5630.7	6302.95	6481.82	7864.85	7114.51	5345.29
ENSG00000086619	14	ERO1B	-0.362326	-1.2855	0.392562	0.999979	23.6574	26.5074	20.427	28.3133	28.3234	39.0212	15.3409	26.1525
ENSG00000145703	16	IQGAP2	0.24117	1.18195	0.392597	0.999979	184.084	279.271	247.758	320.547	237.951	229.976	171.915	262.978
ENSG00000102218	6	RP2	0.221926	1.16629	0.392731	0.999979	129.931	120.115	204.866	163.227	173.672	103.78	152.191	155.462
ENSG00000135900	4	MRPL44	0.313206	1.24247	0.393306	0.999979	25.1976	41.0921	48.16	26.5038	27.8146	35.7003	38.9609	23.2467
ENSG00000131143	10	COX4I1	0.246391	1.18624	0.393539	0.999979	322.394	340.715	239.21	278.343	188.766	272.318	307.304	387.929
ENSG00000106355	10	LSM5	0.321453	1.24959	0.393805	0.999979	34.87	34.382	24.5025	36.4028	22.2178	27.3979	29.9512	56.6638
ENSG00000119231	11	SENP5	-0.217433	-1.16266	0.394025	0.999979	50.0256	54.1794	39.8103	50.2933	66.1445	44.8329	43.8311	43.5875
ENSG00000145907	16	G3BP1	0.191337	1.14182	0.394251	0.999979	121.306	147.177	118.089	137.043	126.523	103.78	149.513	117.686
ENSG00000174953	14	DHX36	0.280045	1.21423	0.39444	0.999979	33.9459	37.9866	61.0822	32.4645	30.6978	43.1724	31.4123	55.2109
ENSG00000145241	11	CENPC	0.271346	1.20693	0.394533	0.999979	35.1165	68.4313	54.6708	33.795	40.8739	46.4934	30.6817	58.1167
ENSG00000077684	16	JADE1	-0.247768	-1.18737	0.394574	0.999979	42.1398	44.253	33.9953	50.0272	53.9332	49.8143	27.5162	50.8521
ENSG00000214212	9	C19orf38	-0.211844	-1.15817	0.39467	0.999979	171.824	125.661	101.091	140.023	104.644	167.708	147.078	123.498
ENSG00000100614	18	PPM1A	-0.223153	-1.16728	0.394733	0.999979	71.5267	89.8924	59.7403	85.7381	70.3846	116.233	53.0843	74.0988
ENSG00000103047	8	TANGO6	0.329762	1.25681	0.394755	0.999979	32.837	29.7238	27.3851	30.2824	20.6914	22.4165	37.2564	37.7759
ENSG00000129911	9	KLF16	0.524256	1.43819	0.394763	0.999979	12.568	11.701	5.76529	12.8261	4.74884	8.30239	10.2272	24.6996
ENSG00000178074	6	C2orf69	-0.256183	-1.19431	0.394772	0.999979	37.4576	39.983	38.8163	30.8146	39.0083	50.6446	29.2207	36.323
ENSG00000125484	12	GTF3C4	0.354391	1.27845	0.394835	0.999979	24.2735	29.9456	21.6198	27.9407	18.6561	23.2467	23.6201	40.6817
ENSG00000078140	14	UBE2K	0.181165	1.1338	0.39498	0.999979	87.976	114.182	108.298	98.1917	97.5208	88.0053	95.4543	100.251
ENSG00000115649	16	CNPPD1	0.221988	1.16634	0.395014	0.999979	98.2645	84.236	66.7481	92.0714	64.7877	64.7586	125.406	77.0047
ENSG00000233276	8	GPX1	0.298896	1.2302	0.395049	0.999979	559.03	555.381	289.109	479.197	207.253	449.99	617.774	553.562
ENSG00000179271	3	GADD45GIP1	0.422717	1.34045	0.395058	0.999979	17.435	25.6202	32.8025	15.7533	12.8897	24.9072	24.5941	21.7938
ENSG00000105229	7	PIAS4	0.468691	1.38385	0.395396	0.999979	18.1127	15.1392	11.2324	19.1594	11.7025	5.81167	21.4285	18.8879
ENSG00000124177	16	CHD6	-0.190654	-1.14128	0.395445	0.999979	69.1856	61.9986	51.49	53.6994	57.3253	71.4006	54.0583	71.193
ENSG00000122483	17	CCDC18	0.311654	1.24113	0.39545	0.999979	25.8137	36.1011	53.1301	28.9519	27.1362	39.0212	26.2986	43.5875
ENSG00000069345	12	DNAJA2	0.202023	1.15031	0.395451	0.999979	128.76	110.078	152.73	109.421	117.873	87.1751	136.12	139.48
ENSG00000215492	6	HNRNPA1P7	-0.36693	-1.28961	0.395498	0.999979	25.6289	26.5074	20.8743	18.84	29.1714	27.3979	19.237	20.3409
ENSG00000114013	16	CD86	0.224764	1.16859	0.395574	0.999979	218.831	302.34	345.172	254.181	264.408	249.902	282.223	239.731
ENSG00000169189	17	NSMCE1	0.322769	1.25073	0.395803	0.999979	32.0361	37.9866	27.8324	28.3665	20.013	29.8886	33.8473	45.0405
ENSG00000102710	20	SUPT20H	0.199231	1.14809	0.395873	0.999979	80.1518	85.8442	125.892	89.4636	99.2168	76.382	83.279	108.969
ENSG00000145425	10	RPS3A	0.295339	1.22717	0.396594	0.999979	938.164	1030.74	479.115	819.435	384.317	807.823	798.456	1233.53
ENSG00000107890	17	ANKRD26	0.414197	1.33256	0.396926	0.999979	19.16	31.8311	46.4205	15.6468	16.7905	32.3793	17.0454	39.2288
ENSG00000135211	6	TMEM60	0.443982	1.36035	0.396962	0.999979	14.4778	12.6992	22.5641	17.4563	11.1937	13.2838	22.646	11.6233
ENSG00000054654	19	SYNE2	0.529985	1.44391	0.397136	0.999979	13.6769	25.8974	11.9779	56.5201	8.31047	39.8515	12.9058	37.7759
ENSG00000140564	13	FURIN	-0.225735	-1.16937	0.397141	0.999979	102.947	87.6742	49.9989	75.4134	86.1575	68.9098	101.542	52.3051
ENSG00000156313	15	RPGR	-0.313371	-1.24261	0.397217	0.999979	26.7994	27.0065	38.4187	36.1899	36.2947	51.4748	27.0291	18.8879
ENSG00000092036	19	HAUS4	0.426663	1.34412	0.397416	0.999979	16.2645	21.1283	15.4072	20.4899	14.7553	12.4536	18.9935	23.2467
ENSG00000104946	13	TBC1D17	0.43264	1.3497	0.397484	0.999979	16.7573	14.9728	14.5126	23.2041	10.3457	14.1141	19.237	21.7938
ENSG00000004866	22	ST7	0.575532	1.49023	0.397789	0.999979	7.26972	6.15549	26.1426	9.95222	3.90083	18.2653	9.25322	18.8879
ENSG00000150459	12	SAP18	0.201164	1.14963	0.397815	0.999979	142.684	175.127	145.474	128.527	113.972	145.292	146.834	175.803
ENSG00000064115	11	TM7SF3	-0.273396	-1.20865	0.398062	0.999979	44.0496	40.2048	27.8821	51.1448	33.0723	67.2494	30.1947	47.9463
ENSG00000134597	16	RBMX2	0.344999	1.27015	0.398108	0.999979	25.6289	29.3356	36.2318	20.9156	17.9777	28.2281	28.2467	37.7759
ENSG00000172939	9	OXSR1	-0.201586	-1.14996	0.398299	0.999979	65.9204	60.3904	82.5529	73.3378	70.8934	102.95	60.8765	62.4755
ENSG00000123358	20	NR4A1	-0.543352	-1.45735	0.398525	0.999979	131.101	27.062	10.3378	100.853	98.5384	21.5862	18.5064	136.574
ENSG00000102921	8	N4BP1	0.232983	1.17526	0.398557	0.999979	35.1165	42.9775	54.472	42.6828	42.2307	39.0212	36.7694	52.3051
ENSG00000159322	17	ADPGK	-0.205957	-1.15345	0.398603	0.999979	211.192	189.6	148.555	183.291	227.605	166.048	187.743	167.086
ENSG00000165494	11	PCF11	-0.209821	-1.15654	0.398642	0.999979	121.922	112.241	166.994	112.721	173.841	125.366	114.448	97.3455
ENSG00000125347	15	IRF1	0.291134	1.2236	0.398685	0.999979	293.931	221.709	511.172	248.007	323.599	189.294	432.71	232.467
ENSG00000066294	15	CD84	0.251264	1.19025	0.398743	0.999979	111.449	166.309	258.444	131.721	164.344	141.971	167.289	97.3455
ENSG00000185088	14	RPS27L	0.249782	1.18903	0.398817	0.999979	53.722	62.2758	37.6732	70.4639	40.0259	54.7958	40.6655	88.628
ENSG00000104047	15	DTWD1	0.407034	1.32596	0.398877	0.999979	21.5011	21.9047	80.9128	42.1506	18.9954	58.1167	20.698	46.4934
ENSG00000286891	1	AC080132.1	-1.56355	-2.95579	0.399006	0.999979	0	0	0	0	6.61445	90.496	12.1753	43.5875
ENSG00000085365	18	SCAMP1	0.200507	1.1491	0.399679	0.999979	52.6131	68.3759	87.6224	76.9035	76.6598	59.7772	62.581	63.9284
ENSG00000176261	15	ZBTB8OS	0.273368	1.20863	0.399802	0.999979	32.5289	42.7557	41.1025	30.7082	30.0194	34.0398	31.6558	50.8521
ENSG00000151726	15	ACSL1	-0.318732	-1.24723	0.399806	0.999979	410.185	160.819	498.846	314.746	556.801	257.374	451.703	209.22
ENSG00000140090	18	SLC24A4	-0.214204	-1.16006	0.399881	0.999979	134.182	113.96	147.512	167.751	205.218	125.366	120.535	117.686
ENSG00000137500	9	CCDC90B	0.266722	1.20307	0.399917	0.999979	32.7138	34.8257	59.293	41.9377	33.2419	44.0027	30.9252	52.3051
ENSG00000241743	4	XACT	-0.615948	-1.53257	0.399953	0.999979	7.76259	4.43639	21.1228	4.36408	4.91844	33.2096	6.81816	11.6233
ENSG00000259343	7	TMC3-AS1	-1.35752	-2.56244	0.400003	0.999979	4.00451	0	0	2.98034	0.169601	4.98143	0.487012	2.90584
ENSG00000122126	17	OCRL	-0.387365	-1.308	0.400123	0.999979	23.9038	18.9656	19.6318	34.6465	19.165	48.9841	20.211	20.3409
ENSG00000174780	17	SRP72	0.210168	1.15682	0.400164	0.999979	174.905	214.999	224.299	157.799	166.718	177.671	180.925	225.202
ENSG00000261505	1	AL031714.1	0.510122	1.42417	0.400479	0.999979	3.38843	11.701	8.69763	5.69459	6.27525	8.30239	8.76621	4.35875
ENSG00000076928	18	ARHGEF1	-0.271042	-1.20668	0.400504	0.999979	463.599	289.197	214.956	414.853	401.107	313	482.629	223.749
ENSG00000147548	17	NSD3	0.215694	1.16126	0.400517	0.999979	104.24	172.853	154.122	103.78	127.71	117.064	97.1588	148.198
ENSG00000134086	8	VHL	-0.202128	-1.15039	0.400517	0.999979	105.411	131.206	91.5488	118.522	144.331	122.875	116.396	75.5517
ENSG00000125633	11	CCDC93	-0.192408	-1.14267	0.400713	0.999979	55.9399	56.564	49.0546	55.9347	65.2965	55.626	53.3278	39.2288
ENSG00000035681	9	NSMAF	0.203589	1.15156	0.400801	0.999979	54.6462	60.9449	82.8014	53.6462	60.7173	52.3051	52.8408	75.5517
ENSG00000080200	10	CRYBG3	0.224886	1.16868	0.400869	0.999979	74.8535	127.435	153.128	92.8697	90.7367	127.857	83.279	106.063
ENSG00000116406	19	EDEM3	-0.225453	-1.16914	0.401013	0.999979	120.135	100.54	158.893	155.776	199.621	132.838	132.954	92.9868
ENSG00000185236	12	RAB11B	0.191444	1.14191	0.401704	0.999979	82.6161	88.2842	70.7738	78.9791	56.4772	78.0425	93.9933	79.9105
ENSG00000154229	12	PRKCA	0.431713	1.34883	0.401763	0.999979	21.0699	48.6339	18.2402	18.9997	12.7201	30.7188	17.7759	40.6817
ENSG00000142046	15	TMEM91	-0.385066	-1.30592	0.402045	0.999979	23.5958	20.4074	15.7551	23.0977	27.9842	23.2467	18.5064	17.435
ENSG00000124299	15	PEPD	0.209975	1.15667	0.402105	0.999979	91.5492	96.3806	66.0523	86.5897	63.7701	71.4006	116.152	71.193
ENSG00000172765	17	TMCC1	-0.347468	-1.27233	0.402105	0.999979	29.4485	47.1367	21.6198	33.4757	25.6098	63.0982	23.8636	23.2467
ENSG00000104852	15	SNRNP70	-0.18299	-1.13523	0.402165	0.999979	101.776	101.538	79.223	92.6036	104.305	100.459	102.272	69.7401
ENSG00000074696	13	HACD3	0.43008	1.34731	0.402225	0.999979	16.9422	16.4701	18.8863	20.5431	11.0241	17.435	19.4805	27.6054
ENSG00000198830	11	HMGN2	0.218118	1.16322	0.402233	0.999979	249.697	288.088	240.402	241.568	211.154	221.674	243.993	313.83
ENSG00000104472	10	CHRAC1	0.186971	1.13837	0.402524	0.999979	69.5552	83.4596	84.3421	63.0662	70.8934	59.7772	79.1394	71.193
ENSG00000172345	14	STARD5	-0.449911	-1.36596	0.402565	0.999979	11.8287	5.49003	8.30002	8.03629	11.7025	7.47215	9.49673	7.26459
ENSG00000089902	10	RCOR1	-0.185562	-1.13726	0.4032	0.999979	65.9204	60.4458	52.4343	59.2344	58.6821	70.5703	63.3115	45.0405
ENSG00000171466	10	ZNF562	-0.243386	-1.18377	0.403291	0.999979	63.3945	69.2632	45.3768	82.9707	51.7284	110.422	47.7271	66.8342
ENSG00000012061	16	ERCC1	0.208341	1.15536	0.403375	0.999979	83.7867	86.1769	58.1499	75.3069	50.7108	67.2494	85.4705	87.1751
ENSG00000123610	5	TNFAIP6	0.519027	1.43299	0.403501	0.999979	6.22239	5.82276	12.9719	18.4143	10.5153	8.30239	5.11362	18.8879
ENSG00000189403	15	HMGB1	0.234728	1.17668	0.403526	0.999979	332.498	506.525	344.277	349.179	345.308	332.096	307.548	476.557
ENSG00000103544	15	VPS35L	0.19055	1.1412	0.403623	0.999979	81.5072	81.186	69.4319	77.0632	63.4309	58.947	92.7757	69.7401
ENSG00000137393	10	RNF144B	0.297269	1.22882	0.40373	0.999979	114.221	110.633	300.192	142.897	185.883	120.385	214.772	88.628
ENSG00000131475	7	VPS25	0.244029	1.1843	0.403766	0.999979	46.3291	45.8612	38.6175	39.4896	27.8146	39.0212	52.1102	49.3992
ENSG00000213203	3	GIMAP1	0.228142	1.17133	0.403788	0.999979	58.6507	55.1776	104.272	64.6096	68.5189	58.1167	86.4446	46.4934
ENSG00000163947	12	ARHGEF3	0.201743	1.15009	0.404127	0.999979	95.1225	114.293	162.521	105.376	128.897	92.9868	118.587	106.063
ENSG00000081154	12	PCNP	0.207176	1.15443	0.404266	0.999979	160.981	232.19	162.671	175.734	187.409	139.48	164.123	209.22
ENSG00000233290	3	AL157944.1	-1.53132	-2.8905	0.404274	0.999979	0	0	0	0	6.61445	78.8727	13.8798	36.323
ENSG00000166710	21	B2M	0.195423	1.14506	0.404321	0.999979	1712.45	1644.79	2253.68	1593.21	1401.76	1727.73	1639.77	2111.09
ENSG00000261008	7	LINC01572	-0.709629	-1.63538	0.40433	0.999979	4.99023	4.10366	0.69581	3.93831	1.52641	9.96287	2.43506	5.81167
ENSG00000100982	12	PCIF1	0.203614	1.15158	0.404389	0.999979	65.2427	57.6731	54.7205	66.8449	40.0259	59.7772	74.5128	62.4755
ENSG00000111667	14	USP5	0.231561	1.1741	0.404418	0.999979	63.9489	55.0113	42.345	58.1167	40.3651	40.6817	81.5745	49.3992
ENSG00000172922	11	RNASEH2C	0.268777	1.20479	0.404419	0.999979	41.7085	40.6484	28.5282	48.537	34.7683	23.2467	39.935	49.3992
ENSG00000184730	11	APOBR	-0.195888	-1.14543	0.404555	0.999979	133.997	93.386	128.327	131.455	147.214	119.554	137.094	90.0809
ENSG00000066136	20	NFYC	0.176351	1.13002	0.404933	0.999979	80.7679	81.2414	90.7535	87.9734	81.4086	67.2494	90.8277	84.2693
ENSG00000111731	12	C2CD5	-0.187459	-1.13876	0.404986	0.999979	76.5785	68.5977	90.9026	78.7663	82.9351	102.119	77.4349	58.1167
ENSG00000286599	1	AC110611.1	-1.90296	-3.73979	0.404991	0.999979	0	0.0554549	0	0.0532204	0.848007	3.32096	0.730518	1.45292
ENSG00000090520	12	DNAJB11	-0.250513	-1.18963	0.405074	0.999979	45.0969	35.8239	33.0013	29.9631	42.0611	34.87	34.3343	42.1346
ENSG00000084112	15	SSH1	-0.184901	-1.13674	0.40511	0.999979	75.3464	74.1986	52.8319	63.8113	72.2502	67.2494	63.7985	61.0226
ENSG00000100815	12	TRIP11	0.269478	1.20537	0.405196	0.999979	43.9264	50.7967	112.97	68.7608	76.4902	56.4562	39.935	84.2693
ENSG00000075239	14	ACAT1	0.330105	1.2571	0.405262	0.999979	24.0887	29.5575	36.033	23.2573	23.7442	24.9072	25.0811	40.6817
ENSG00000100258	18	LMF2	0.250676	1.18976	0.405514	0.999979	51.5658	44.1975	34.3432	54.2849	30.189	35.7003	59.4154	42.1346
ENSG00000155330	10	C16orf87	0.322979	1.25091	0.405654	0.999979	23.0413	39.373	42.1959	25.1201	29.1714	29.8886	23.8636	40.6817
ENSG00000084070	12	SMAP2	0.276413	1.21118	0.405929	0.999979	573.261	452.956	1059.02	637.421	669.417	522.22	966.962	443.14
ENSG00000251372	6	LINC00499	-1.54406	-2.91613	0.40612	0.999979	0	0	0	0	5.08804	92.1565	14.3668	42.1346
ENSG00000160219	12	GAB3	-0.187949	-1.13914	0.406168	0.999979	57.2337	55.7322	61.4798	59.3408	60.8869	74.7215	53.8148	43.5875
ENSG00000183484	12	GPR132	0.29536	1.22719	0.406303	0.999979	41.6469	50.6303	25.3971	41.7248	33.9203	22.4165	55.2758	29.0584
ENSG00000141002	20	TCF25	0.185391	1.13713	0.406612	0.999979	117.055	111.686	108.546	114.69	88.0231	100.459	136.607	107.516
ENSG00000286037	1	AC011479.4	0.80036	1.74154	0.406847	0.999979	0.0616078	5.1573	4.77127	3.56577	3.90083	4.15119	5.11362	2.90584
ENSG00000101966	13	XIAP	0.2441	1.18435	0.406881	0.999979	35.3629	39.2066	64.1139	51.411	34.2595	57.2865	39.935	49.3992
ENSG00000116754	13	SRSF11	0.213423	1.15944	0.406893	0.999979	161.104	159.322	243.136	193.935	201.486	139.48	174.35	203.409
ENSG00000180263	14	FGD6	-0.202106	-1.15038	0.406984	0.999979	50.7649	52.904	50.4959	55.9879	61.7349	60.6074	50.8927	33.4171
ENSG00000259185	1	AC090971.1	-1.20688	-2.30838	0.407064	0.999979	2.15627	1.60819	0.0497007	0	2.71362	1.66048	1.94805	1.45292
ENSG00000188739	15	RBM34	0.267357	1.2036	0.407078	0.999979	35.3013	40.0384	65.3068	33.1031	39.0083	38.191	30.4382	59.5696
ENSG00000134574	12	DDB2	0.407959	1.32681	0.407111	0.999979	13.8618	20.2965	15.1587	19.4255	13.5681	14.1141	17.0454	20.3409
ENSG00000117091	10	CD48	0.215956	1.16147	0.407184	0.999979	320.546	316.148	351.136	336.3	254.741	313	339.447	377.759
ENSG00000113163	18	CERT1	0.200781	1.14932	0.407301	0.999979	112.249	140.745	185.98	156.096	156.542	121.215	129.789	132.216
ENSG00000153879	9	CEBPG	0.182176	1.13459	0.407308	0.999979	64.5034	88.7833	81.0122	77.7551	72.0806	71.4006	78.1654	61.0226
ENSG00000112096	19	SOD2	-0.222325	-1.16661	0.407727	0.999979	894.731	641.835	1026.47	893.784	1231.98	769.632	811.118	765.688
ENSG00000069493	15	CLEC2D	0.419904	1.33784	0.40785	0.999979	16.2029	17.1356	45.2277	40.9797	16.7905	37.3608	14.8539	34.87
ENSG00000198618	5	PPIAP22	0.347961	1.27276	0.40794	0.999979	21.9324	30.2784	39.4127	21.1817	17.9777	31.5491	26.2986	31.9642
ENSG00000115107	20	STEAP3	-0.437395	-1.35416	0.407977	0.999979	16.1413	16.0265	8.34972	14.5292	18.1473	14.9443	13.1493	7.26459
ENSG00000089041	17	P2RX7	0.205202	1.15285	0.407986	0.999979	92.2885	81.0196	135.584	114.318	117.025	72.2308	115.422	97.3455
ENSG00000159399	10	HK2	-0.227472	-1.17078	0.408051	0.999979	175.706	134.09	141.249	218.097	246.261	141.971	185.064	123.498
ENSG00000085760	15	MTIF2	0.240974	1.18179	0.408415	0.999979	34.0075	47.4139	57.5535	36.8285	41.7219	39.0212	33.8473	50.8521
ENSG00000132646	11	PCNA	0.413383	1.3318	0.408694	0.999979	15.3404	17.4128	17.1965	19.2126	11.0241	16.6048	19.724	21.7938
ENSG00000159111	13	MRPL10	0.313969	1.24312	0.408706	0.999979	28.7709	31.5538	28.23	32.4645	22.557	24.0769	36.2824	27.6054
ENSG00000115548	17	KDM3A	-0.197065	-1.14636	0.408769	0.999979	64.4418	68.1541	43.6372	54.2849	53.9332	73.061	53.5713	56.6638
ENSG00000119705	10	SLIRP	0.267659	1.20385	0.408802	0.999979	30.6191	45.5285	52.5834	29.697	29.5106	44.0027	31.8993	46.4934
ENSG00000137135	18	ARHGEF39	0.974384	1.9648	0.409162	0.999979	0.0616078	2.60638	2.18683	2.23526	1.86561	2.49072	2.19155	4.35875
ENSG00000176731	12	RBIS	0.242781	1.18327	0.409258	0.999979	49.3479	47.2476	69.6307	36.1367	35.4467	49.8143	43.344	72.6459
ENSG00000197122	12	SRC	0.565542	1.47994	0.409366	0.999979	17.0654	19.5201	17.0971	6.759	14.5857	0.830239	15.8279	26.1525
ENSG00000124356	16	STAMBP	0.207989	1.15508	0.409443	0.999979	51.8122	45.9167	68.3882	51.0384	42.9091	52.3051	47.7271	74.0988
ENSG00000177225	17	GATD1	-0.430119	-1.34734	0.409478	0.999979	21.1931	16.9137	9.14494	18.7868	12.7201	26.5676	16.5584	11.6233
ENSG00000171475	14	WIPF2	0.181588	1.13413	0.409653	0.999979	58.0346	57.7285	66.3505	61.5228	57.1557	47.3236	65.7466	58.1167
ENSG00000144048	10	DUSP11	0.275522	1.21043	0.409794	0.999979	27.7235	35.2693	41.3013	33.5821	27.1362	34.87	35.5519	31.9642
ENSG00000165806	21	CASP7	0.341861	1.26739	0.409906	0.999979	27.1074	30.722	62.9708	23.5234	35.2771	25.7374	47.4836	18.8879
ENSG00000229425	3	AJ009632.2	0.774575	1.71069	0.409961	0.999979	0.924118	4.76912	21.2719	2.66102	1.52641	12.4536	1.94805	7.26459
ENSG00000038295	8	TLL1	-1.54233	-2.91265	0.410274	0.999979	0	0	0	0	5.42724	99.6287	13.1493	47.9463
ENSG00000179933	6	C14orf119	0.240986	1.1818	0.41039	0.999979	49.8407	35.3248	57.1558	55.296	29.1714	53.1353	60.1459	49.3992
ENSG00000072858	11	SIDT1	-0.549659	-1.46374	0.410413	0.999979	11.0894	6.54368	2.08743	8.46205	3.22243	13.2838	4.87012	10.1704
ENSG00000038382	20	TRIO	-0.234669	-1.17664	0.410421	0.999979	56.3712	56.3976	40.0588	70.4106	46.6404	88.8356	39.2044	62.4755
ENSG00000185532	20	PRKG1	-1.55051	-2.92921	0.410554	0.999979	0	0	0	0	7.12326	155.255	20.698	72.6459
ENSG00000170017	12	ALCAM	0.213567	1.15955	0.410567	0.999979	62.6552	75.1414	102.98	55.4025	66.4837	68.0796	89.1231	52.3051
ENSG00000058799	15	YIPF1	0.235141	1.17702	0.410923	0.999979	42.6326	40.1493	41.6989	44.8648	30.6978	37.3608	51.6232	37.7759
ENSG00000154930	15	ACSS1	-0.401362	-1.32075	0.410981	0.999979	28.0316	21.0729	12.624	26.3441	17.1297	38.191	16.5584	29.0584
ENSG00000162139	10	NEU3	-0.273374	-1.20863	0.411145	0.999979	40.9076	31.9975	25.4468	37.1479	45.7924	28.2281	35.3083	30.5113
ENSG00000156304	15	SCAF4	0.230958	1.17361	0.41115	0.999979	35.7325	49.3549	59.1439	40.7136	39.8563	47.3236	36.7694	52.3051
ENSG00000012211	13	PRICKLE3	0.208584	1.15555	0.411276	0.999979	51.1961	45.5285	51.9373	49.7611	35.7859	48.1539	54.5453	61.0226
ENSG00000117419	16	ERI3	0.420213	1.33813	0.411334	0.999979	20.4538	19.4647	15.0593	22.2461	9.83688	16.6048	25.3246	23.2467
ENSG00000022567	10	SLC45A4	0.449426	1.3655	0.41139	0.999979	8.00902	8.31823	10.7354	12.56	7.29286	9.13263	8.03569	17.435
ENSG00000180530	11	NRIP1	0.321249	1.24941	0.411486	0.999979	56.3096	97.157	184.986	58.6489	58.8517	128.687	50.4057	110.422
ENSG00000003147	19	ICA1	0.484406	1.39901	0.411744	0.999979	8.74831	18.7438	13.4689	6.97188	5.42724	14.9443	11.9318	14.5292
ENSG00000235652	9	FBXO30-DT	0.55145	1.46556	0.411981	0.999979	3.88129	7.43096	17.6935	6.01391	4.40963	11.6233	4.1396	10.1704
[truncated: 7,218 more rows]
