# Supplementary material for: Monocytic-Myeloid Derived Suppressor Cells Suppress T-Cell Responses in Recovered SARS CoV2-Infected Individuals
Source: Front Immunol. 2022 Jun 24;13:894543. doi: 10.3389/fimmu.2022.894543 (PMC9263272; doi:10.3389/fimmu.2022.894543)
Supplement: Supplementary Table 3 — Pathways enriched for DEGs identified between CoV2+ and CoV2- groups (nominal p-value <0.05). Pathway enrichment analysis was conducted using the Database for Annotation, Visualization and Integrated Discovery (DAVID) v6.8 and KEGG and Reactome databases. Pathways with nominal p-value <0.1 were considered significant. Pathways identified from both databases were combined and sorted by the nominal p-value. [file Table_3.xls]

## Sheet: Cover_Sheet
Table S3. Pathways enriched for DEGs indentified between CoV2+ and CoV2- groups (nominal p-value <0.05).
DEGs with nominal p <0.05 were used as input to the Database for Annotation, Visualization, and Integrated Discovery v6.8, functional annotation tool.
Output from KEGG and Reactome pathways was collected and presented in this Table, sorted by nominal p-value, regardless of the source database.
Pathways with nominal p-value <0.1 were considered significant.
Columns in the Table:
Category	Original database/resource from where the terms orient
Term	Enriched terms associated with the gene list
Count	Number of genes from the list involved in the term
%	Percentage of genes from the list involved in the term out of total genes from the list
PValue	Maximum EASE Score (A modified Fisher Exact P-value)
Genes	Gene symbols for genes involved in the term
List Total	Number of genes from the list used for database searches
Pop Hits	Number of genes from the pathway out of all genes in the genome background
Pop Total	Human genome background
Fold Enrichment	The ratio of the two proportions: genes in list involved in pathway/List Total to Pop Hits/Pop Total
Bonferroni	Modified Fisher Exact Pvalue
Benjamini	Modified Fisher Exact Pvalue
FDR	Modified Fisher Exact Pvalue

## Sheet: Pathways_enriched_for_DEGs
Category	Term	Count	%	PValue	Genes	List Total	Pop Hits	Pop Total	Fold Enrichment	Bonferroni	Benjamini	FDR
KEGG_PATHWAY	hsa04612:Antigen processing and presentation	7	3.88889	0.000176422	HSPA8, CD74, HLA-B, PSME2, HLA-DQA1, CTSB, HLA-DQB1	77	76	6879	8.22847	0.0302336	0.0306974	0.0298153
KEGG_PATHWAY	hsa05140:Leishmaniasis	6	3.33333	0.00106339	FCGR3A, TGFB1, IL1B, PTGS2, HLA-DQA1, HLA-DQB1	77	71	6879	7.54966	0.169002	0.0925146	0.0898562
REACTOME_PATHWAY	R-HSA-114608:R-HSA-114608:Platelet degranulation	7	3.88889	0.00189776	TGFB1, HSPA5, SERPING1, TAGLN2, PPBP, THBS1, F5	92	130	9075	5.31145	0.405764	0.471045	0.469326
KEGG_PATHWAY	hsa04621:NOD-like receptor signaling pathway	5	2.77778	0.00327269	RIPK2, IL1B, NLRP3, CXCL1, CXCL2	77	56	6879	7.97658	0.43469	0.185173	0.179852
REACTOME_PATHWAY	R-HSA-1250342:R-HSA-1250342:PI3K events in ERBB4 signaling	3	1.66667	0.00424732	NRG1, EREG, HBEGF	92	10	9075	29.5924	0.688465	0.471045	0.469326
REACTOME_PATHWAY	R-HSA-1236394:R-HSA-1236394:Signaling by ERBB4	3	1.66667	0.00515743	NRG1, EREG, HBEGF	92	11	9075	26.9022	0.757509	0.471045	0.469326
KEGG_PATHWAY	hsa05332:Graft-versus-host disease	4	2.22222	0.00557302	IL1B, HLA-B, HLA-DQA1, HLA-DQB1	77	33	6879	10.8288	0.621832	0.185173	0.179852
KEGG_PATHWAY	hsa05020:Prion diseases	4	2.22222	0.00606431	EGR1, HSPA5, IL1B, PRKACB	77	34	6879	10.5103	0.65299	0.185173	0.179852
KEGG_PATHWAY	hsa04668:TNF signaling pathway	6	3.33333	0.00638529	RPS6KA4, IL1B, CXCL1, PTGS2, CXCL2, CREB5	77	107	6879	5.00959	0.671954	0.185173	0.179852
REACTOME_PATHWAY	R-HSA-1250347:R-HSA-1250347:SHC1 events in ERBB4 signaling	3	1.66667	0.00836811	NRG1, EREG, HBEGF	92	14	9075	21.1374	0.899992	0.497418	0.495602
REACTOME_PATHWAY	R-HSA-1963642:R-HSA-1963642:PI3K events in ERBB2 signaling	3	1.66667	0.0108924	NRG1, EREG, HBEGF	92	16	9075	18.4952	0.950257	0.497418	0.495602
REACTOME_PATHWAY	R-HSA-1963640:R-HSA-1963640:GRB2 events in ERBB2 signaling	3	1.66667	0.0108924	NRG1, EREG, HBEGF	92	16	9075	18.4952	0.950257	0.497418	0.495602
KEGG_PATHWAY	hsa04940:Type I diabetes mellitus	4	2.22222	0.010924	IL1B, HLA-B, HLA-DQA1, HLA-DQB1	77	42	6879	8.50835	0.852101	0.271538	0.263735
KEGG_PATHWAY	hsa05152:Tuberculosis	7	3.88889	0.0131659	CD74, FCGR3A, TGFB1, RIPK2, IL1B, HLA-DQA1, HLA-DQB1	77	177	6879	3.53313	0.90035	0.281886	0.273786
KEGG_PATHWAY	hsa04380:Osteoclast differentiation	6	3.33333	0.0145803	FCGR3A, TGFB1, IL1B, LILRB3, SIRPB1, FOSL2	77	131	6879	4.0918	0.922359	0.281886	0.273786
REACTOME_PATHWAY	R-HSA-1250196:R-HSA-1250196:SHC1 events in ERBB2 signaling	3	1.66667	0.0152225	NRG1, EREG, HBEGF	92	19	9075	15.5749	0.98505	0.595851	0.593676
KEGG_PATHWAY	hsa05134:Legionellosis	4	2.22222	0.0214846	HSPA8, IL1B, CXCL1, CXCL2	77	54	6879	6.6176	0.977156	0.34114	0.331337
KEGG_PATHWAY	hsa05166:HTLV-I infection	8	4.44444	0.0215663	EGR1, TGFB1, HLA-B, PRKACB, ETS2, ATF3, HLA-DQA1, HLA-DQB1	77	254	6879	2.81378	0.977486	0.34114	0.331337
REACTOME_PATHWAY	R-HSA-2219530:R-HSA-2219530:Constitutive Signaling by Aberrant PI3K in Cancer	4	2.22222	0.0231069	IRS2, NRG1, EREG, HBEGF	92	61	9075	6.46828	0.998348	0.688788	0.686275
KEGG_PATHWAY	hsa04145:Phagosome	6	3.33333	0.0246844	FCGR3A, TFRC, HLA-B, THBS1, HLA-DQA1, HLA-DQB1	77	150	6879	3.57351	0.98708	0.357923	0.347638
REACTOME_PATHWAY	R-HSA-1227986:R-HSA-1227986:Signaling by ERBB2	3	1.66667	0.0256901	NRG1, EREG, HBEGF	92	25	9075	11.837	0.9992	0.688788	0.686275
REACTOME_PATHWAY	R-HSA-1251985:R-HSA-1251985:Nuclear signaling by ERBB4	3	1.66667	0.0256901	NRG1, EREG, HBEGF	92	25	9075	11.837	0.9992	0.688788	0.686275
REACTOME_PATHWAY	R-HSA-180024:R-HSA-180024:DARPP-32 events	3	1.66667	0.0276521	PDE4D, PDE4B, PRKACB	92	26	9075	11.3817	0.99954	0.688788	0.686275
KEGG_PATHWAY	hsa05145:Toxoplasmosis	5	2.77778	0.0329712	HSPA8, TGFB1, LDLR, HLA-DQA1, HLA-DQB1	77	110	6879	4.0608	0.997073	0.414902	0.40298
KEGG_PATHWAY	hsa05321:Inflammatory bowel disease (IBD)	4	2.22222	0.0333829	TGFB1, IL1B, HLA-DQA1, HLA-DQB1	77	64	6879	5.5836	0.997282	0.414902	0.40298
KEGG_PATHWAY	hsa04918:Thyroid hormone synthesis	4	2.22222	0.0418645	HSPA5, PRKACB, ASGR2, CREB5	77	70	6879	5.10501	0.999413	0.4651	0.451735
KEGG_PATHWAY	hsa05164:Influenza A	6	3.33333	0.0427678	IVNS1ABP, HSPA8, IL1B, NLRP3, HLA-DQA1, HLA-DQB1	77	174	6879	3.08061	0.999502	0.4651	0.451735
REACTOME_PATHWAY	R-HSA-1257604:R-HSA-1257604:PIP3 activates AKT signaling	4	2.22222	0.0475395	IRS2, NRG1, EREG, HBEGF	92	81	9075	4.87118	0.999998	1	1
KEGG_PATHWAY	hsa05168:Herpes simplex infection	6	3.33333	0.0511836	CD74, EEF1D, IL1B, HLA-B, HLA-DQA1, HLA-DQB1	77	183	6879	2.9291	0.999893	0.523879	0.508825
REACTOME_PATHWAY	R-HSA-877300:R-HSA-877300:Interferon gamma signaling	4	2.22222	0.0582037	HLA-B, TRIM21, HLA-DQA1, HLA-DQB1	92	88	9075	4.4837	1	1	1
KEGG_PATHWAY	hsa04925:Aldosterone synthesis and secretion	4	2.22222	0.0599351	NR4A2, LDLR, PRKACB, CREB5	77	81	6879	4.41174	0.999979	0.544458	0.528813
KEGG_PATHWAY	hsa04068:FoxO signaling pathway	5	2.77778	0.0603308	GABARAPL1, TGFB1, PLK2, IRS2, SGK1	77	134	6879	3.33349	0.99998	0.544458	0.528813
KEGG_PATHWAY	hsa05330:Allograft rejection	3	1.66667	0.0625814	HLA-B, HLA-DQA1, HLA-DQB1	77	37	6879	7.24359	0.999987	0.544458	0.528813
KEGG_PATHWAY	hsa05323:Rheumatoid arthritis	4	2.22222	0.0730472	TGFB1, IL1B, HLA-DQA1, HLA-DQB1	77	88	6879	4.0608	0.999998	0.605248	0.587856
REACTOME_PATHWAY	R-HSA-197264:R-HSA-197264:Nicotinamide salvaging	2	1.11111	0.0774895	NAMPT, PTGS2	92	8	9075	24.6603	1	1	1
REACTOME_PATHWAY	R-HSA-202424:R-HSA-202424:Downstream TCR signaling	4	2.22222	0.0806978	RIPK2, PSME2, HLA-DQA1, HLA-DQB1	92	101	9075	3.90659	1	1	1
KEGG_PATHWAY	hsa04672:Intestinal immune network for IgA production	3	1.66667	0.0947448	TGFB1, HLA-DQA1, HLA-DQB1	77	47	6879	5.7024	1	0.707506	0.687176
KEGG_PATHWAY	hsa04915:Estrogen signaling pathway	4	2.22222	0.095981	HSPA8, PRKACB, CREB5, HBEGF	77	99	6879	3.6096	1	0.707506	0.687176
